# Supplementary material for: Integrated Analysis of the Metabolome and Transcriptome During Apple Ripening to Highlight Aroma Determinants in Ningqiu Apples
Source: Plants (Basel). 2025 Apr 9;14(8):1165. doi: 10.3390/plants14081165 (PMC12030433; doi:10.3390/plants14081165)
Supplement: Supplementary file 1 [file plants-14-01165-s001.zip]

Archive with 4 entries (2 files):
- plants-3544989-supplementary/
- plants-3544989-supplementary/Supplementary material/
- plants-3544989-supplementary/Supplementary material/Supplementary material 1.pdf
- plants-3544989-supplementary/Supplementary material/Supplementary material 2.xls
