# Supplementary material for: Integrated Analysis of the Metabolome and Transcriptome During Apple Ripening to Highlight Aroma Determinants in Ningqiu Apples
Source: Plants (Basel). 2025 Apr 9;14(8):1165. doi: 10.3390/plants14081165 (PMC12030433; doi:10.3390/plants14081165)
Supplement: Supplementary file 1 [file plants-14-01165-s001.zip › plants-3544989-supplementary/Supplementary material/Supplementary material 2.xls]

## Sheet: Supplementary Table S1
Table S1 Volatile Compounds in Apple Skin
Category	RT	Library/ID	CAS	化学式
Alcohols	0.862	(R)-(-)-2-Amino-1-propanol	035320-23-1	C3H9NO
Alcohols	1.5132	Ethanol	000064-17-5	C2H6O
other	1.5978	2-Isopropoxyethylamine	081731-43-3	C5H13NO
Alcohols	2.063	Cyclobutanol	002919-23-5	C4H8O
Alkanes	2.0672	n-Hexane	000110-54-3	C6H14
Alcohols	2.7054	1-Butanol	000071-36-3	C4H10O
other	3.0905	Hydrazine, methyl-	000060-34-4	CH6N2
Alcohols	4.0885	1-Butanol, 2-methyl-, (S)-	001565-80-6	C5H12O
Alcohols	4.0924	1-Butanol, 2-methyl-	000137-32-6	C5H12O
Esters	4.5198	Silanediol, dimethyl-	001066-42-8	C2H8O2Si
other	4.8958	1,5-Hexadien-3-yne, 2-methyl-	000820-54-2	C7H8
other	4.9677	Acetic acid, 2-(N-methyl-N-phosphonatomethyl)amino-	024569-83-3	C4H10NO5P
Aldehydes	6.0548	Hexanal	000066-25-1	C6H12O
Esters	6.7606	Acetic acid, butyl ester	000123-86-4	C6H12O2
Alkanes	7.1877	Cyclotrisiloxane, hexamethyl-	000541-05-9	C6H18O3Si3
other	8.2029	Furan, tetrahydro-3-methyl-4-methylene-	061142-01-6	C6H10O
Esters	8.2195	2-Propenoic acid, ethenyl ester	002177-18-6	C5H6O2
other	8.427	N-Aminomorpholine	004319-49-7	C4H10N2O
Aldehydes	8.4736	2-Hexenal, (E)-	006728-26-3	C6H10O
Alcohols	8.6511	2-Hexanol, 2,5-dimethyl-, (S)-	003730-60-7	C8H18O
Alkanes	9.3781	Cyclopropane, propyl-	002415-72-7	C6H12
Alkanes	9.4081	Oxirane, (1-methylbutyl)-	053229-39-3	C7H14O
Alcohols	9.4504	1-Hexanol	000111-27-3	C6H14O
Esters	9.9575	1-Butanol, 2-methyl-, acetate	000624-41-9	C7H14O2
Terpenes	10.3172	1,3,5,7-Cyclooctatetraene	000629-20-9	C8H8
Terpenes	10.3173	Bicyclo[4.2.0]octa-1,3,5-triene	000694-87-1	C8H8
Alcohols	10.4188	2-Penten-4-yn-1-ol, 3-methyl-, (E)-	006153-06-6	C6H8O
Esters	10.977	Butanoic acid, propyl ester	000105-66-8	C7H14O2
Aldehydes	11.0485	Heptanal	000111-71-7	C7H14O
Acids	11.2557	Butanoic acid, 3-amino-	000541-48-0	C4H9NO2
Esters	11.5647	Propanoic acid, butyl ester	000590-01-2	C7H14O2
Esters	11.9069	Acetic acid, heptyl ester	000112-06-1	C9H18O2
Esters	13.1924	Butyrolactone	000096-48-0	C4H6O2
Aldehydes	14.1819	2-Heptenal, (E)-	018829-55-5	C7H12O
Aldehydes	14.2118	2-Heptenal, (Z)-	057266-86-1	C7H12O
Aldehydes	14.2245	Benzaldehyde	000100-52-7	C7H6O
Ketones	14.5413	Ethanone, 2-amino-1-phenyl-	000613-89-8	C8H9NO
other	14.7824	1H-Isoindole-1,3(2H)-dithione, 2-methyl-	035373-10-5	C9H7NS2
other	14.7827	3-Phenylindole	001504-16-1	C14H11N
Alcohols	15.1295	1-Heptanol	000111-70-6	C7H16O
Terpenes	15.1629	2-Octene, (Z)-	007642-04-8	C8H16
Alkanes	15.2986	Ethylene oxide	000075-21-8	C2H4O
Ketones	15.5523	1-Hepten-3-one	002918-13-0	C7H12O
Ketones	16.1313	5-Hepten-2-one, 6-methyl-	000110-93-0	C8H14O
Terpenes	16.7109	4-Ethylcyclohexene	003742-42-5	C8H14
Esters	16.7152	Butanoic acid, butyl ester	000109-21-7	C8H16O2
Aldehydes	17.0028	Octanal	000124-13-0	C8H16O
Alkanes	17.1634	Cyclotetrasiloxane, octamethyl-	000556-67-2	C8H24O4Si4
Esters	17.6371	Acetic acid, hexyl ester	000142-92-7	C8H16O2
Terpenes	18.0976	Cyclohexene, 1-methyl-4-(1-methylethenyl)-, (S)-	005989-54-8	C10H16
Esters	18.3052	L-Alanine, methyl ester	010065-72-2	C4H9NO2
Alcohols	18.322	1-Hexanol, 2-ethyl-	000104-76-7	C8H18O
Aldehydes	18.7534	Benzeneacetaldehyde	000122-78-1	C8H8O
Esters	18.8253	Butyl 2-methylbutanoate	015706-73-7	C9H18O2
Terpenes	19.2017	1,5-Heptadiene, 3,3,5-trimethyl-	074630-29-8	C10H18
Alkanes	19.2101	Cyclopropane, 1,1-dimethyl-2-(2-methyl-2-propenyl)-	069147-03-1	C9H16
other	19.3073	Norpseudoephedrine	036393-56-3	C9H13NO
Aldehydes	19.3747	2-Octenal, (E)-	002548-87-0	C8H14O
Esters	19.4596	Butanoic acid, 2-methylbutyl ester	051115-64-1	C9H18O2
Esters	19.4635	Propanoic acid, 2-methyl-, pentyl ester	002445-72-9	C9H18O2
Alcohols	19.7852	2-Octen-1-ol, (Z)-	026001-58-1	C8H16O
Alcohols	19.8909	1-Octanol	000111-87-5	C8H18O
Esters	19.9035	Bromoacetic acid, octyl ester	038674-98-5	C10H19BrO2
Terpenes	19.9586	2-Pentene, 4-methyl-, (Z)-	000691-38-3	C6H12
Esters	20.6306	Butanoic acid, octyl ester	000110-39-4	C12H24O2
Esters	20.6309	Butanoic acid, pentyl ester	000540-18-1	C9H18O2
Alkanes	20.7832	Tricyclo[2.2.1.0(2,6)]heptane, 1,3,3-trimethyl-	000488-97-1	C10H16
Aldehydes	20.91	Nonanal	000124-19-6	C9H18O
Alkanes	20.9227	Hexane, 2,4-dimethyl-	000589-43-5	C8H18
Esters	20.9942	Propanoic acid, hexyl ester	002445-76-3	C9H18O2
Alkanes	21.1807	5,5-Dimethyl-1-vinylbicyclo[2.1.1]hexane	016626-39-4	C10H16
other	21.2818	Benzene, 1,2-dichloro-4-methyl-	000095-75-0	C7H6Cl2
other	21.3032	6-Chloro-2,3-dimethyl-4-phenylquinoline	022609-11-6	C17H14ClN
other	21.4513	7H-Dibenzo(a,g)carbazole	000207-84-1	207-84-1
Esters	21.7769	2-Butenoic acid, 2-methyl-, 2-methylpropyl ester, (E)-	061692-84-0	C9H16O2
other	21.8022	Paradrine	000103-86-6	C9H13NO
Esters	21.8949	Butanoic acid, 2-methyl-, pentyl ester	068039-26-9	C10H20O2
other	22.1109	Benzeneethanamine, 4-fluoro-.beta.,3-dihydroxy-N-methyl-	103439-06-1	C9H12FNO2
Esters	22.1529	Propanoic acid, 2-methyl-, hexyl ester	002349-07-7	C10H20O2
Alkanes	22.2163	Cyclopentane, 1,2,3-trimethyl-, (1.alpha.,2.alpha.,3.alpha.)-	002613-69-6	C8H16
Alkanes	22.3942	Cyclopentasiloxane, decamethyl-	000541-02-6	C10H30O5Si5
other	22.6945	1,3-Dioxane, 4-methyl-	001120-97-4	C5H10O2
other	22.7026	3-Piperidinol	006859-99-0	C5H11NO
other	22.9439	Naphthalene	000091-20-3	C10H8
Esters	23.075	Butanoic acid, 3-hexenyl ester, (Z)-	016491-36-4	C10H18O2
Esters	23.1974	Hexanoic acid, butyl ester	000626-82-4	C10H20O2
Esters	23.2061	Butanoic acid, hexyl ester	002639-63-6	C10H20O2
other	23.3499	Methanimidamide, N,N-dimethyl-N'-phenyl-	001783-25-1	C9H12N2
other	23.3623	Estragole	000140-67-0	C10H12O
Aldehydes	23.506	Decanal	000112-31-2	C10H20O
Alkanes	23.5864	Bicyclo[3.2.1]octane	006221-55-2	C8H14
Esters	23.6629	2-Hydroxyethyl methacrylate	000868-77-9	C6H10O3
Aldehydes	23.6882	2,4-Nonadienal, (E,E)-	005910-87-2	C9H14O
Aldehydes	23.8573	1-Cyclohexene-1-carboxaldehyde, 2,6,6-trimethyl-	000432-25-7	C10H16O
Terpenes	23.9923	Cyclohexene	000110-83-8	C6H10
Alkanes	24.0054	Ethylidenecyclobutane	001528-21-8	C6H10
Alcohols	24.1111	3-Hexen-1-ol, (E)-	000928-97-2	C6H12O
Esters	24.1911	Butanoic acid, 2-methyl-, hexyl ester	010032-15-2	C11H22O2
Esters	24.3268	2-Butenoic acid, butyl ester	007299-91-4	C8H14O2
Esters	24.3732	Benzeneacetic acid, ethyl ester	000101-97-3	C10H12O2
Esters	24.5251	Isopentyl hexanoate	002198-61-0	C11H22O2
Esters	24.5255	Phosphonoacetic Acid, 3TMS derivative	053044-27-2	11H29O5PSi3
Alkanes	24.6985	Cyclooctane, methyl-	001502-38-1	C9H18
Aldehydes	24.6988	2-Decenal, (Z)-	002497-25-8	C10H18O
other	24.8085	Allantoin	000097-59-6	C4H6N4O3
Aldehydes	24.8934	2,6-Octadienal, 3,7-dimethyl-, (E)-	000141-27-5	C10H16O
other	25.2186	Benzene, 1-methoxy-4-(1-propenyl)-, (Z)-	025679-28-1	C10H12O
Esters	25.2232	Hexanoic acid, pentyl ester	000540-07-8	C11H22O2
Alcohols	25.3416	2-Hexen-4-yn-1-ol, (E)-	053497-80-6	C6H8O
other	25.3497	Ethanedial, bis(dimethylhydrazone)	026757-28-8	C6H14N4
Alkanes	25.4219	Dodecane, 1-fluoro-	000334-68-9	C12H25F
Alkanes	25.4301	Tridecane	000629-50-5	C13H28
Alkanes	25.4304	Decane	000124-18-5	C10H22
other	25.5488	Benzo[h]quinoline, 2,4-dimethyl-	000605-67-4	C15H13N
Aldehydes	25.5911	Tetradecanal	000124-25-4	C14H28O
Esters	25.8448	3-Methyl-2-butenoic acid, octyl ester	056500-47-1	C13H24O2
other	25.9632	1,3,5-Benzetriol, 3TMS derivative	010586-12-6	C9H14O3Si3
Esters	25.9671	Stearic acid, TMS derivative	018748-91-9	C21H44O2Si
Esters	26.0263	Hexyl tiglate	016930-96-4	C11H20O2
Esters	26.1024	Butanoic acid, 2-methyl-, heptyl ester	050862-12-9	C12H24O2
Ketones	26.3522	3,3-Dimethyl-4-methylamino-butan-2-one	123528-99-4	C7H15NO
Terpenes	26.3565	9-Oxabicyclo[6.1.0]non-3-ene	038202-42-5	C8H12O
Acids	26.5045	Acetic acid, hydroxy[(1-oxo-2-propenyl)amino]-	006737-24-2	C5H7NO4
Acids	26.6056	Dihydroxymaleic acid	000526-84-1	C4H4O6
Esters	26.6313	Dichloroacetic acid, dodecyl ester	083005-01-0	C14H26Cl2O2
Aldehydes	26.6356	(E)-Hexadec-2-enal	022644-96-8	C16H30O
Alcohols	26.7198	1-Octanol, 2-butyl-	003913-02-8	C12H26O
Esters	26.8382	Butyl benzoate	000136-60-7	C11H14O2
Alkanes	26.8513	Cis-bicyclo[4.2.0]octane	028282-35-1	C8H14
Aldehydes	26.8974	Dodecanal	000112-54-9	C12H24O
Alcohols	26.9231	13-Heptadecyn-1-ol	056554-77-9	C17H32O
Esters	26.9316	Hexanoic acid, 3-hexenyl ester, (Z)-	031501-11-8	C12H22O2
Esters	27.0077	Hexanoic acid, hexyl ester	006378-65-0	C12H24O2
Ketones	27.0669	2-Buten-1-one, 1-(2,6,6-trimethyl-1,3-cyclohexadien-1-yl)-, (E)-	023726-93-4	C13H18O
Alkanes	27.2315	Tetradecane	000629-59-4	C14H30
Ketones	27.4091	aS-Triazine-3,5(2H,4H)-dione, 6-(dimethylamino)-	004956-06-3	C5H8N4O2
Aldehydes	27.4094	Tridecanal	010486-19-8	C13H26O
Aldehydes	27.4137	13-Methyltetradecanal	075853-51-9	C15H30O
other	27.7308	Naphthalene, 2,7-dimethyl-	000582-16-1	C12H12
Esters	27.8615	Benzeneacetic acid, butyl ester	000122-43-0	C12H16O2
Esters	27.9	2-Hexenoic acid, butyl ester, (E)-	054411-16-4	C10H18O2
Alcohols	28.0395	1,2,3,4-Butanetetrol, [S-(R*,R*)]-	002319-57-5	C4H10O4
Esters	28.0772	2-Methylbutyl octanoate	067121-39-5	C13H26O2
Esters	28.1575	5,9-Undecadien-2-one, 6,10-dimethyl-, (Z)-	003879-26-3	C13H22O
Ketones	28.1579	5,9-Undecadien-2-one, 6,10-dimethyl-, (E)-	003796-70-1	C13H22O
Terpenes	28.2256	(E)-.beta.-Famesene	018794-84-8	C15H24
Acids	28.2424	Pterin-6-carboxylic acid	000948-60-7	C7H5N5O3
Acids	28.3651	N.omega.-Nitro-L-arginine	002149-70-4	C6H13N5O4
Terpenes	28.3989	1,3,6-Octatriene, (E,E)-	022038-69-3	C8H12
Alkanes	28.4747	1,1-Dodecanediol, diacetate	056438-07-4	C16H30O4
Terpenes	28.492	Tricyclo[5.4.0.0(2,8)]undec-9-ene, 2,6,6,9-tetramethyl-, (1R,2S,7R,8R)-	005989-08-2	C15H24
Alkanes	28.5723	2-Methylenebicyclo[2.2.1]-heptane	000497-35-8	C8H12
Esters	28.6357	n-Heptyl hexanoate	006976-72-3	C13H26O2
Terpenes	28.6992	Benzene, 1-(1,5-dimethyl-4-hexenyl)-4-methyl-	000644-30-4	C15H22
Ketones	28.7665	3-Buten-2-one, 4-(2,6,6-trimethyl-1-cyclohexen-1-yl)-	014901-07-6	C13H20O
Terpenes	28.8299	1,3,6,10-Dodecatetraene, 3,7,11-trimethyl-, (Z,E)-	026560-14-5	C15H24
Alkanes	28.864	Trisiloxane, 1,1,1,5,5,5-hexamethyl-3,3-bis[(trimethylsilyl)oxy]-	003555-47-3	C12H36O4Si5
Terpenes	29.0498	.alpha.-Farnesene	000502-61-4	C15H24
other	29.1048	2,4-Di-tert-butylphenol	000096-76-4	C14H22O
Terpenes	29.2404	Azulene, 1,2,3,5,6,7,8,8a-octahydro-1,4-dimethyl-7-(1-methylethenyl)-, [1S-(1.alpha.,7.alpha.,8a.beta.)]-	003691-11-0	C15H24
Terpenes	29.3377	Spiro[5.5]undec-2-ene, 3,7,7-trimethyl-11-methylene-, (-)-	018431-82-8	C15H24
Alkanes	29.5279	Octane, 2-methyl-	003221-61-2	C9H20
Terpenes	29.5703	Santolina triene	002153-66-4	C10H16
Alkanes	29.6714	Eicosane	000112-95-8	C20H42
other	29.7306	Benzaldehyde, 2-nitro-, diaminomethylidenhydrazone	102632-31-5	C8H9N5O2
Acids	29.7943	Dodecanoic acid	000143-07-7	C12H24O2
Terpenes	29.9086	Cyclohexane, 1-ethenyl-1-methyl-2,4-bis(1-methylethenyl)-, [1S-(1.alpha.,2.beta.,4.beta.)]-	000515-13-9	C15H24
Acids	29.9589	3-Octenoic acid	001577-19-1	C8H14O2
Terpenes	29.9593	4-Methyl-1,4-heptadiene	013857-55-1	C8H14
other	30.0185	1H-3a,7-Methanoazulene, 2,3,6,7,8,8a-hexahydro-1,4,9,9-tetramethyl-, (1.alpha.,3a.alpha.,7.alpha.,8a.beta.)-	000560-32-7	C15H24
Esters	30.1496	Octanoic acid, hexyl ester	001117-55-1	C14H28O2
Alkanes	30.3906	Hexadecane	000544-76-3	C16H34
Terpenes	30.4118	1,3-Cyclopentadiene, 1,3-bis(1-methylethyl)-	123278-27-3	C11H18
Terpenes	30.4667	Naphthalene, 1,2,3,4,4a,5,6,8a-octahydro-4a,8-dimethyl-2-(1-methylethenyl)-, [2R-(2.alpha.,4a.alpha.,8a.beta.)]-	000473-13-2	C15H24
other	30.6781	Phenylephrine	000059-42-7	C9H13NO2
Alcohols	30.6909	1,6,10-Dodecatrien-3-ol, 3,7,11-trimethyl-, (E)-	040716-66-3	C15H26O
Terpenes	30.7712	(E)-1-Methyl-4-(6-methylhept-5-en-2-ylidene)cyclohex-1-ene	053585-13-0	C15H24
other	31.0841	Ethylborane, B,B-di(ethylamino)-	1000154-36-4	C18H20FN5O
other	31.6804	Benzene, 1,3-dimethoxy-2-nitro-	006665-97-0	C8H9NO4
Aldehydes	31.7392	E-14-Hexadecenal	330207-53-9	C16H30O
other	31.7733	Phenol, 2,4-di-t-butyl-6-nitro-	020039-94-5	C14H21NO3
other	31.8238	Ether, 6-methylheptyl vinyl	010573-35-0	C10H20O
Alkanes	31.8241	Heptadecane	000629-78-7	C17H36
other	31.8749	Isolongifolene, 9,10-dehydro-	1000151-67-1	C18H20Cl2F3N3S2
other	32.1371	Silane, [(methylsilyl)methyl](silylmethyl)-	005695-49-8	C3H14Si3
Ketones	32.4331	3-Buten-2-one, 4-(dimethylamino)-4-methoxy-	049582-68-5	C7H13NO2
Aldehydes	32.4922	2,6,10-Dodecatrienal, 3,7,11-trimethyl-	019317-11-4	C15H24O
Terpenes	32.4961	2-Pentene, 3-methyl-, (Z)-	000922-62-3	C6H12
Alkanes	32.5852	Hentriacontane	000630-04-6	C31H64
Acids	32.7248	3-Decenoic acid, (E)-	053678-20-9	C10H18O2
other	33.2492	Aromadendrene, dehydro-	1000156-12-5	C22H24N4OS
Terpenes	33.5537	(8R,8aS)-8,8a-Dimethyl-2-(propan-2-ylidene)-1,2,3,7,8,8a-hexahydronaphthalene	027840-40-0	C15H22
Esters	33.5663	Isopropyl myristate	000110-27-0	C17H34O2
Alkanes	33.6128	Heptasiloxane, 1,1,3,3,5,5,7,7,9,9,11,11,13,13-tetradecamethyl-	019095-23-9	C14H44O6Si7
Alkanes	33.6678	Benzene, 1,1'-(1,1,2,2-tetramethyl-1,2-ethanediyl)bis-	001889-67-4	C18H22
Aldehydes	34.1541	2,4-Hexadienal, (E,E)-	000142-83-6	C6H8O
Esters	34.3317	1,2-Benzenedicarboxylic acid, bis(2-methylpropyl) ester	000084-69-5	C16H22O4
Esters	34.3356	Didodecyl phthalate	002432-90-8	C32H54O4
Ketones	35.2662	7,9-Di-tert-butyl-1-oxaspiro(4,5)deca-6,9-diene-2,8-dione	082304-66-3	C17H24O3
Acids	35.7567	n-Hexadecanoic acid	000057-10-3	C16H32O2
Esters	35.9216	Dibutyl phthalate	000084-74-2	C16H22O4
Alkanes	36.1627	Pentasiloxane, dodecamethyl-	000141-63-9	C12H36O4Si5
Alkanes	41.5919	Mercaptoethanol, 2TMS derivative	078921-31-0	C8H22OSSi2

## Sheet: Supplementary Table S2
Table S2 Volatile compounds in apple pulp
Category	RT	Library/ID	CAS	化学式
other	0.8998	Benzeneethanamine, 4-fluoro-.beta.,3-dihydroxy-N-methyl-	103439-06-1	C9H12FNO2
Alcohols	1.5214	Ethanol	000064-17-5	C2H6O
Alcohols	2.6886	1-Butanol	000071-36-3	C4H10O
other	3.7246	Hydrazine, methyl-	000060-34-4	CH6N2
Acids	4.0798	Acetic acid	000064-19-7	C2H4O2
Alcohols	4.1094	1-Butanol, 2-methyl-	000137-32-6	C5H12O
Alcohols	4.1559	1-Butanol, 2-methyl-, (S)-	001565-80-6	C5H12O
Acids	4.7776	Butanedioic acid, 2,3-bis(acetyloxy)-, [R-(R*,R*)]-	051591-38-9	C8H10O8
Esters	5.1581	Silanediol, dimethyl-	001066-42-8	C2H8O2Si
Aldehydes	6.0419	Hexanal	000066-25-1	C6H12O
Alkanes	6.0884	Cyclopropyl carbinol	002516-33-8	C4H8O
Alkanes	6.397	Butane, 1-(1-ethoxyethoxy)-	057006-87-8	C8H18O2
Esters	6.7776	Acetic acid, butyl ester	000123-86-4	C6H12O2
other	6.9891	N-Ethyl-N'-nitroguanidine	039197-62-1	C3H8N4O2
Alkanes	7.1837	Cyclotrisiloxane, hexamethyl-	000541-05-9	C6H18O3Si3
other	8.2028	1-Propenylaziridine	1000192-51-0	C₅H₉N
Aldehydes	8.4691	2-Hexenal, (E)-	006728-26-3	C6H10O
Alcohols	8.6467	2-Hexanol, 2,5-dimethyl-, (S)-	003730-60-7	C8H18O
Alcohols	9.0822	1,3-Butanediol, (S)-	024621-61-2	C4H10O2
Esters	9.3952	Formic acid, hexyl ester	000629-33-4	C7H14O2
other	9.4036	Pyrimidine, 1,4,5,6-tetrahydro-1,2-dimethyl-	004271-96-9	C6H12N2
Alcohols	9.4332	1-Hexanol	000111-27-3	C6H14O
Terpenes	9.4966	1-Hexene	000592-41-6	C6H12
other	9.928	Piperazine, 2,6-dimethyl-	000108-49-6	C6H14N2
Esters	9.9364	1-Butanol, 2-methyl-, acetate	000624-41-9	C7H14O2
other	10.6384	Semioxamazide	000515-96-8	C2H5N3O2
Aldehydes	11.0486	Heptanal	000111-71-7	C7H14O
Esters	11.5603	Propanoic acid, butyl ester	000590-01-2	C7H14O2
Esters	11.8985	1-Butanol, 3-methyl-, acetate	000123-92-2	C7H14O2
Alkanes	12.3552	1-Methyldecylamine	013205-56-6	C11H25N
other	12.6005	dl-Allo-cystathionine	000056-88-2	C7H14N2O4S
other	13.0403	Benzeneethanamine, 2-fluoro-.beta.,3-dihydroxy-N-methyl-	103439-04-9	C9H12FNO2
Acids	13.6535	4-Aminobutanoic acid	000056-12-2	C4H9NO2
Acids	13.7718	Cycloserine	000068-41-7	C3H6N2O2
Ketones	13.8225	2(5H)-Furanone	000497-23-4	C4H4O2
Aldehydes	14.1947	2-Heptenal, (E)-	018829-55-5	C7H12O
Aldehydes	14.237	Benzaldehyde	000100-52-7	C7H6O
Alkanes	14.7317	2-Hexanamine, 5-methyl-	028292-43-5	C7H17N
other	14.7445	Methanimidamide, N,N-dimethyl-N'-(3-nitrophenyl)-	002103-47-1	C9H11N3O2
other	14.8036	1-Anthracenamine	000610-49-1	C14H11N
other	14.829	2-Anthracenamine	000613-13-8	C14H11N
Alcohols	15.125	1-Heptanol	000111-70-6	C7H16O
Alcohols	15.4971	Cyclobutanol	002919-23-5	C4H8O
Terpenes	15.5394	1-Octene, 3-methyl-	013151-08-1	C9H18
Terpenes	15.5394	1-Octene, 3-methyl-	013151-08-1	C9H18
other	15.552	Norephedrine, (.+/-.)-	014838-15-4	C9H13NO
Ketones	15.5859	Cathinone	071031-15-7	C9H11NO
Acids	15.6578	3,6-Dimethylpiperazine-2,5-dione	005625-46-7	C6H10N2O2
Aldehydes	15.6916	Pentanal	000110-62-3	C5H10O
Esters	15.9877	L-Alanine, methyl ester	010065-72-2	C4H9NO2
Ketones	16.1103	5-Hepten-2-one, 6-methyl-	000110-93-0	C8H14O
Ketones	16.1779	1-Hepten-6-one, 2-methyl-	010408-15-8	C8H14O
Alcohols	16.5162	5-Hepten-2-ol, 6-methyl-	001569-60-4	C8H16O
other	16.5204	(-)-Norephedrine	000492-41-1	C9H13NO
Esters	16.7108	Butanoic acid, butyl ester	000109-21-7	C8H16O2
Aldehydes	17.011	Octanal	000124-13-0	C8H16O
Alkanes	17.1632	Cyclotetrasiloxane, octamethyl-	000556-67-2	C8H24O4Si4
Esters	17.6452	Acetic acid, hexyl ester	000142-92-7	C8H16O2
Alkanes	18.0851	3-Azabicyclo[3.2.2]nonane	000283-24-9	C8H15N
Acids	18.2965	N(Epsilon)-methyl-l-lysine	001188-07-4	C7H16N2O2
other	18.3176	azetidine, 1-methyl-3,3-dipentyl-	1000400-63-6	C10H6ClKO3
other	18.6729	Benzyl alcohol, p-hydroxy-.alpha.-[(methylamino)methyl]-	000094-07-5	C9H13NO2
Aldehydes	18.7912	Benzeneacetaldehyde	000122-78-1	C8H8O
Esters	18.8251	Butyl 2-methylbutanoate	015706-73-7	C9H18O2
Aldehydes	19.3832	2-Octenal, (E)-	002548-87-0	C8H14O
Alcohols	19.3916	2-Hexyn-1-ol	000764-60-3	C6H10O
Esters	19.4594	Butanoic acid, 2-methylbutyl ester	051115-64-1	C9H18O2
Esters	19.4636	Carbonic acid, dipentyl ester	002050-94-4	C11H22O3
other	19.7808	Cyanoacetylurea	001448-98-2	C4H5N3O2
Alcohols	19.8991	1-Octanol	000111-87-5	C8H18O
Aldehydes	19.9075	Hexadecanal	000629-80-1	C16H32O
other	20.1867	Pyrazine, 2-methoxy-6-methyl-	002882-21-5	C6H8N2O
other	20.2459	Imidodicarbonic diamide, N-formyl-	002148-09-6	C3H5N3O3
other	20.4192	Amidephrine	003354-67-4	C10H16N2O3S
other	20.4953	2,5-Furandicarboxaldehyde	000823-82-5	C6H4O3
Esters	20.6307	Butanoic acid, pentyl ester	000540-18-1	C9H18O2
Aldehydes	20.914	Nonanal	000124-19-6	C9H18O
Alkanes	20.9183	Hexane, 2,4-dimethyl-	000589-43-5	C8H18
Esters	20.9944	Propanoic acid, hexyl ester	002445-76-3	C9H18O2
other	21.1762	Norpseudoephedrine	036393-56-3	C9H13NO
other	21.2903	6-Chloro-2,3-dimethyl-4-phenylquinoline	022609-11-6	C17H14ClN
Esters	21.8951	Butanoic acid, 2-methyl-, pentyl ester	068039-26-9	C10H20O2
Acids	21.9966	DL-Alanine, N-acetyl-	001115-69-1	C5H9NO3
Esters	22.0007	.beta.-Alanine, N-methyl-, ethyl ester	002213-08-3	C6H13NO2
Esters	22.153	Butanoic acid, hexyl ester	002639-63-6	C10H20O2
Esters	22.153	Propanoic acid, 2-methyl-, hexyl ester	002349-07-7	C10H20O2
Alkanes	22.3982	Cyclopentasiloxane, decamethyl-	000541-02-6	C10H30O5Si5
other	22.6688	Piperazine, 2-methyl-	000109-07-9	C5H12N2
other	22.7112	3-Piperidinol	006859-99-0	C5H11NO
other	22.9395	1H-Indene, 1-methylene-	002471-84-3	C10H8
other	22.9395	Naphthalene	000091-20-3	C10H8
Esters	23.0748	cis-3-Hexenyl iso-butyrate	041519-23-7	C10H18O2
Acids	23.079	Acetic acid, hydroxy[(1-oxo-2-propenyl)amino]-	006737-24-2	C5H7NO4
Esters	23.1848	Hexanoic acid, butyl ester	000626-82-4	C10H20O2
Alkanes	23.2017	4,4-Dimethyl-thiazolidine	056400-70-5	C5H11NS
other	23.3455	Estragole	000140-67-0	C10H12O
Aldehydes	23.5061	Decanal	000112-31-2	C10H20O
Aldehydes	23.8613	1-Cyclohexene-1-carboxaldehyde, 2,6,6-trimethyl-	000432-25-7	C10H16O
other	24.0052	1-Hexadecyne	000629-74-3	C16H30
Esters	24.187	Butanoic acid, 2-methyl-, hexyl ester	010032-15-2	C11H22O2
Esters	24.2927	2-Butenoic acid, hexyl ester	019089-92-0	C10H18O2
other	24.3646	Benzaldehyde, 2-nitro-, diaminomethylidenhydrazone	102632-31-5	C8H9N5O2
Acids	24.4872	N.omega.-Nitro-L-arginine	002149-70-4	C6H13N5O4
Esters	24.5168	Isopentyl hexanoate	002198-61-0	C11H22O2
other	24.5337	Anethole	000104-46-1	C10H12O
Aldehydes	24.6944	8-Hexadecenal, 14-methyl-, (Z)-	060609-53-2	C17H32O
Aldehydes	24.6986	2-Decenal, (E)-	003913-81-3	003913-81-3
Aldehydes	24.889	2,6-Octadienal, 3,7-dimethyl-, (E)-	000141-27-5	C10H16O
other	25.3287	Phenylephrine	000059-42-7	C9H13NO2
Aldehydes	25.3329	2,4-Decadienal	002363-88-4	C10H16O
Alkanes	25.4259	Tridecane	000629-50-5	C13H28
Alcohols	25.4302	Cyclopentanol, 3-methyl-	018729-48-1	C6H12O
other	25.5401	Acetamide, N-(.alpha.-methylphenethyl)-	014383-60-9	C11H15NO
Esters	25.9672	Stearic acid, TMS derivative	018748-91-9	C21H44O2Si
Esters	26.1026	Butanoic acid, 2-methyl-, heptyl ester	050862-12-9	C12H24O2
other	26.5634	Methoxamine	000390-28-3	C11H17NO3
Acids	26.6058	n-Decanoic acid	000334-48-5	C10H20O2
Acids	26.6226	Heptanoic acid	000111-14-8	C7H14O2
Alcohols	26.6311	3-Methylpenta-1,3-diene-5-ol, (E)-	001572-08-3	C6H10O
other	26.7199	Paradrine	000103-86-6	C9H13NO
Esters	27.0075	Hexanoic acid, hexyl ester	006378-65-0	C12H24O2
Ketones	27.0666	2-Buten-1-one, 1-(2,6,6-trimethyl-1,3-cyclohexadien-1-yl)-, (E)-	023726-93-4	C13H18O
Alkanes	27.2273	Decane, 2,3,7-trimethyl-	062238-13-5	C13H28
Alkanes	27.2316	Tetradecane	000629-59-4	C14H30
other	27.3542	2-Methylaminomethyl-1,3-dioxolane	057366-77-5	C5H11NO2
Alkanes	27.4091	1,1-Dodecanediol, diacetate	056438-07-4	C16H30O4
Aldehydes	27.4092	17-Octadecenal	056554-86-0	C18H34O
Esters	27.8194	Propanoic acid, 2,2-dimethyl-, octyl ester	027751-88-8	C13H26O2
Esters	27.8574	Benzeneacetic acid, butyl ester	000122-43-0	C12H16O2
other	28.0519	Thiophene-3-ol, tetrahydro-, 1,1-dioxide	013031-76-0	C4H8O3S
Ketones	28.1576	5,9-Undecadien-2-one, 6,10-dimethyl-, (E)-	003796-70-1	C13H22O
Alkanes	28.1576	1,3-Adamantanediacetamide	056432-73-6	C14H22N2O2
Terpenes	28.3945	Cyclohexene, 3-ethenyl-	000766-03-0	C8H12
other	28.6313	Cathine	000492-39-7	C9H13NO
Ketones	28.7666	3-Buten-2-one, 4-(2,6,6-trimethyl-1-cyclohexen-1-yl)-	014901-07-6	C13H20O
Ketones	28.7708	trans-.beta.-Ionone	000079-77-6	C13H20O
Alkanes	28.8638	Trisiloxane, 1,1,1,5,5,5-hexamethyl-3,3-bis[(trimethylsilyl)oxy]-	003555-47-3	C12H36O4Si5
Alkanes	28.8638	Pentasiloxane, dodecamethyl-	000141-63-9	C12H36O4Si5
Terpenes	29.0499	.alpha.-Farnesene	000502-61-4	C15H24
Esters	29.0626	Heptadecanoic acid, heptadecyl ester	036617-50-2	C34H68O2
other	29.1006	2,4-Di-tert-butylphenol	000096-76-4	C14H22O
Terpenes	29.3206	Naphthalene, 1,2,3,4,4a,5,6,8a-octahydro-4a,8-dimethyl-2-(1-methylethenyl)-, [2R-(2.alpha.,4a.alpha.,8a.beta.)]-	000473-13-2	C15H24
Esters	29.9464	Carbonic acid, dihexyl ester	007523-15-1	C13H26O3
other	30.1663	Naphthalene, 2-(1-methylethyl)-	002027-17-0	C13H14
Alkanes	30.3903	Hexadecane	000544-76-3	C16H34
Alkanes	30.4116	Tricyclo[3.3.1.1(3,7)]decane, 1-nitro-	007575-82-8	C10H15NO2
Alcohols	30.606	6-Dodecenol	052957-14-9	C12H24O
Alkanes	30.6061	Oxirane, tetradecyl-	007320-37-8	C16H32O
Alkanes	30.6103	2,6,6-Trimethyl-bicyclo[3.1.1]hept-3-ylamine	069460-11-3	C10H19N
Alkanes	30.7668	Hexestrol	000084-16-2	C18H22O2
Acids	30.9359	Benzeneacetic acid	000103-82-2	C8H8O2
Ketones	31.3079	3,3-Dimethyl-4-methylamino-butan-2-one	123528-99-4	C7H15NO
other	31.3925	Epinephrine, (.beta.)-, 3TMS derivative	010538-85-9	C18H37NO3Si3
other	31.7731	Fenpiclonil	074738-17-3	C11H6Cl2N2
Alkanes	31.8239	Hentriacontane	000630-04-6	C31H64
other	32.1198	Thiocyanic acid carbazol-3,6-diyl ester	040736-18-3	C14H7N3S2
Terpenes	32.6188	3,6,9,12-Tetraazatetradecane-1,14-diamine	004067-16-7	C10H28N6
Acids	33.1474	N-Formyl-beta-alanine	014565-43-6	C4H7NO3
other	33.6125	2,5-Dihydroxybenzoic acid, 3TMS derivative	003618-20-0	C₁₆H₂₈O₄Si₃
Acids	34.3314	2-(Isobutoxycarbonyl)benzoic acid	030833-53-5	C12H14O4
Esters	34.3357	Diethyl Phthalate	000084-66-2	C12H14O4
Esters	34.34	Didodecyl phthalate	002432-90-8	C32H54O4
Esters	34.6148	Sarcosine, N-isobutyryl-, tetradecyl ester	1000321-27-5	C₂₁H₄₁NO₃
Ketones	35.2617	7,9-Di-tert-butyl-1-oxaspiro(4,5)deca-6,9-diene-2,8-dione	082304-66-3	C17H24O3
Acids	35.7649	Tetradecanoic acid	000544-63-8	C14H28O2
Esters	35.9171	Diamyl phthalate	000131-18-0	C18H26O4
Esters	35.9214	Dibutyl phthalate	000084-74-2	C16H22O4
other	36.1667	3-Isopropoxy-1,1,1,5,5,5-hexamethyl-3-(trimethylsiloxy)trisiloxane	072182-11-7	C12H34O4Si4
Alkanes	39.2747	1,1,1,3,5,5,7,7,7-Nonamethyl-3-(trimethylsiloxy)tetrasiloxane	038146-99-5	C12H36O4Si5

## Sheet: Supplementary Table S3
Supplemental Table S3. Expression analysis of terpene gene families in peel and flesh of Ningqiu apple. Transcript abundance (expressed as FPKM) is reported for each gene in the Skin and pulp of apple at the green fruiting (S1), ripening (S2), and maturity (S3) stages.
Name	Encodings	GeneID	skin			pulps
			S1	S2	S3	S1	S2	S3
acetyl-CoA C-acetyltransferase	LOC103429192	AATC	21632.7	8745.17	5027.33	4843	3325.83	4481.67
hydroxymethylglutaryl-CoA synthase	LOC103437319	HGMS1	4390	1937.67	3162.33	620.667	1137.67	1831
	LOC103444755	HGMS2	25117	12600	6596.67	2992.67	3607	4018.33
hydroxymethylglutaryl-CoA reductase (NADPH)	LOC103412133	NADPH1	42862.7	9540.67	5247.67	5110.33	2915.33	2871.33
	LOC103421562	NADPH2	4884.67	1385.33	1036.33	8228.67	2895	282.333
	LOC103455059	NADPH3	1422.33	1154.33	63.3333	3591.33	3528.17	46.6667
mevalonate kinase	LOC103450949	MVA	8615	4067.83	2038.33	1245.67	1274.83	927.333
phosphomevalonate kinase	LOC103429390	MEV	1589.33	687.833	440	1087.33	503.667	334.333
diphosphomevalonate decarboxylase	LOC103420566	PPD1	13745.7	4791.17	2052.67	922	837.167	389.667
	LOC103408694	PPD2	27841	8940.17	3836.67	2028.67	1691.33	1791.33
1-deoxy-D-xylulose-5-phosphate synthase	LOC103403800	DXS1	2169.67	5081.5	4512	3380.67	5157.67	2606.67
	LOC103401537	DXS2	4168.67	1993	767.667	220	135.333	127
	LOC103453010	DXS3	1544	1477	896.333	4227.33	3105.33	870
	LOC103415150	DXS4	194	879	1072.67	201.667	283.833	431.333
2-C-methyl-D-erythritol 4-phosphate cytidylyltransferase	LOC103442054	MEPC	91	40.1667	44.3333	25.3333	12	11.6667
4-diphosphocytidyl-2-C-methyl-D-erythritol kinase	LOC103426090	CDPK	793	1036.17	1192	562	942.833	1158.33
2-C-methyl-D-erythritol 2,4-cyclodiphosphate synthase	LOC103439200	MECD1	784	1225.33	1589	646.333	1347	1359.67
	LOC103411737	MECD2	1493	2403.83	4189.33	879.333	1705.17	3082
(E)-4-hydroxy-3-methylbut-2-enyl-diphosphate synthase	LOC103422909	ispG	8363.67	11456	17123.3	7542	9478.67	17780.7
4-hydroxy-3-methylbut-2-en-1-yl diphosphate reductase	LOC103420733	HDR1	5990.33	8216.33	12204.3	3466.67	5279	6938.33
	LOC103425754	HDR2	2376.33	4588.67	7037	1416.33	2231.17	6109
isopentenyl-diphosphate Delta-isomerase	LOC103419532	IDI1	7858	2530.33	1497.67	258	1118.67	805
	LOC103414031	IDI2	20376.7	6073	1324	473	46.5	240
geranylgeranyl diphosphate synthase, type II	LOC103412119	GGPS1	234.667	589.167	573.333	210	394.167	640.667
	LOC103426193	GGPS2	22.6667	3.66667	6	19.3333	2.33333	7.66667
	LOC103446828	GGPS3	12415.3	4172	1585.33	1465.67	1184.5	719.667
	LOC103418313	GGPS4	3855	8238.67	11156.7	2919.67	5514.83	4266.67
farnesyl diphosphate synthase	LOC103407600	FDPS	4795.33	6235.33	3191	77.6667	499	434.333
	LOC103434399	FDPS1	10925.7	3834.67	1042.33	1019.33	688.167	207.667
	LOC103445233	FDPS1.X1	3871.67	5732.5	7864.33	3169.67	4167.5	6476.67
Terpene Synthase	LOC103417108	TPS1	10.0067	0.0067035	0	0	0.00693183	0
	LOC103446592	TPS2	20.6508	625.448	683.414	12.1002	450.282	234.497
	LOC103448570	TPS3	0	10.2176	20.2474	0	0	0
	LOC114819100	TPS4	0	27.8315	19.1549	0	0	0
	LOC103445375	TPS5	0.210049	3.07823	10.7461	0.143486	0.0740945	0.0388953
	LOC103445372	TPS6	0.0743423	1.79342	16.8416	0	0	0
	LOC103435869	TPS7	1.37336	12.307	1.51532	0.0246127	0.0979007	0.195998
	LOC103430135	TPS8	0	0.0051365	10.0275	0.00942133	0	0
	LOC103429813	TPS9	0	0	0.005395	0	0	0
	LOC103415767	TPS10	0.0618847	0.277664	0.190137	10.4182	0.124401	0.108146
	LOC103410286	TPS11	0.0757243	4.76169	12.3465	0	0	0.00824967

## Sheet: Supplementary Table S4
Supplemental Table S4. Expression analysis of the fatty acid pathway gene family in peel and pulp of Ningqiu apple. The transcript abundance (expressed as FPKM) of each gene in the peel and pulp of green (S1), ripe (S2), and mature (S3) apples is reported.
Name	Encodings	GeneID	skin			pulps
			S1	S2	S3	S1	S2	S3
(RefSeq) phytoene synthase 2	LOC103443160	PSY1	24.2414	25.9016	1.48855	16.6117	8.51079	0.4169
	LOC103444252	PSY2	2.19803	3.56563	5.35759	0.304404	1.6464	4.16679
	LOC103405286	PSY3	32.418	57.7624	84.1157	34.0342	64.956	93.0113
15-cis-phytoene desaturase	LOC103400619	PDE	3.64241	2.40745	2.27992	5.34504	2.71244	1.94974
zeta-carotene desaturase	LOC103400646	ZCIS	4.51272	3.83374	1.12487	1.61713	1.06316	0.0462327
	LOC103434148	ZCD1	24.1369	51.5796	112.205	16.753	32.5672	126.207
	LOC103451012	ZCD2	6.69494	27.2583	21.5567	8.35404	19.357	17.74
prolycopene isomerase	LOC103454192	ZEBRA2	9.22269	15.3253	15.6935	10.1739	12.7129	17.1546
beta-carotene 3-hydroxylase	LOC103406562	CrtZ1	0.479947	2.34961	3.7047	0.053239	0.154983	0.221563
	LOC103439793	CrtZ2	25.9518	105.777	112.822	28.2511	92.9871	85.7748
	LOC114825667	CrtZ3	45.6625	65.2645	79.5388	32.7686	37.4979	67.4302
beta-ring hydroxylase	LOC103451121	LUT5.1	6.51181	2.9216	1.16777	2.11917	0.34765	0.0391813
	LOC103427772	LUT5.2	26.6674	56.4005	79.6465	32.8363	54.3682	60.6326
zeaxanthin epoxidase	LOC103401379	ZEP1	5.01361	9.50589	0.0874917	0.135279	0.243943	0.0171157
	LOC103403091	ZEP2	108.556	38.0769	20.4443	1.31119	2.46501	1.38986
capsanthin/capsorubin synthase	LOC103424693	CCS	0.416691	12.3397	7.738	0.794943	30.1212	9.29912
violaxanthin de-epoxidase	LOC103414012	VDE	0.254768	1.10136	1.46258	0.33082	0.319759	0.986536
lycopene epsilon-cyclase	LOC103450601	LCYe	18.6143	12.7413	8.35145	6.84064	4.01982	2.30887
carotenoid epsilon hydroxylase	LOC103454736	CCS	6.55953	7.04174	10.5517	5.53301	4.49689	9.37303
9-cis-epoxycarotenoid dioxygenase	LOC103403002	NCED1	18.9043	29.8175	40.0677	18.856	24.1974	30.8885
	LOC103431063	NCED2	70.1208	117.604	50.5905	57.3266	66.9561	21.4698
	LOC103435001	NCED3	0.101951	0.714169	3.37485	0.194615	2.6076	1.78297
	LOC103435153	NCED4	0.340306	0.0586972	0.0304885	2.03392	0.0325205	0.012735
	LOC114820549	NCED5	0.293106	0.122696	0	0.057686	0.00703917	0
abscisic-aldehyde oxidase	LOC103425610	ABA2.1	3.83769	68.4715	49.7083	6.916	96.3433	65.3338
	LOC103438505	ABA2.2	55.9212	217.097	376.055	141.77	189.511	195.706
xanthoxin dehydrogenase	LOC103446486	ABA2.3	13.8079	0.37388	0.095529	0	0	0
	LOC114819149	ABA2.4	10.2725	0.165161	0	0.00656067	0.00205733	0
(+)-abscisic acid 8'-hydroxylase	LOC103420642	CYP707A1.1	12.5178	1.70491	0.283508	0.742258	0.279014	0.0872397
	LOC103403019	CYP707A1.2	22.0534	94.9307	92.6132	24.3981	74.6246	77.7752
	LOC103436490	CYP707A1.3	3.28767	105.682	45.7991	4.38438	134.598	71.7066
	LOC103455974	CYP707A1.4	11.262	5.686	7.30012	4.60652	1.25102	0.908711
	LOC103444865	CYP707A1.5	12.8757	0.244094	1.07299	0.0729033	0.0181013	0.170326
	LOC103409417	CYP707A1.6	34.4627	48.9588	16.921	26.6603	27.7217	7.05873
carotenoid epsilon hydroxylase	LOC103454736	CYP97C1	6.55953	7.04174	10.5517	5.53301	4.49689	9.37303
carotenoid 9,10(9',10')-cleavage dioxygenase 1	LOC103427020	CCD1	4.7338	6.97229	10.4255	4.68092	7.68635	5.78576
	LOC103413126	CCD2	5.72138	9.30968	11.9949	0.628773	5.38998	0
	LOC103438403	CCD3	126.982	175.921	203.328	100.436	142.594	172.425
lipoxygenase	LOC103438366	LOX1	2.4361	0.555384	0.369861	0.104277	0	0
	LOC114825931	LOX2	16.8362	5.44335	0.876547	49.4786	1.04115	0.682412
	LOC103447063	LOX3	372.981	160.5	6.48726	159.526	83.823	1.3041
	LOC103418601	LOX4	7.24013	5.05722	0.711131	0.0547473	0.0122668	0.0393437
	LOC103416677	LOX5	0.0565233	0.00369533	0	0	0	0
	LOC103449741	LOX6	46.4014	20.7427	15.5522	4.6916	3.19223	2.75263
	LOC103428313	LOX7	34.6813	26.0268	5.68863	20.282	6.09345	2.49373
	LOC103453627	LOX8	35.3242	11.0484	0.650058	15.3443	4.74415	0.156713
	LOC103422578	LOX9	1.21422	0.579087	0.398301	1.03185	0.388456	0.50382
	LOC103434797	LOX10	6.13726	3.18786	7.40006	0.11614	0.688529	1.78817
hydroperoxide lyase	LOC103427164	HPL1	290.549	156.6	60.9058	226.063	154.37	56.1263
	LOC114819168	HPL2	12.8437	4.56646	0.247719	1.20359	0.0797813	0
alcohol dehydrogenase class-P	LOC103409569	ADH1	19.407	47.745	77.2191	35.252	54.4696	93.3476
	LOC103432769	ADH2	8.41389	17.2789	34.542	9.12005	22.9803	31.078
	LOC103439766	ADH3	36.3737	30.2355	13.6235	22.6033	17.5956	15.813
	LOC114827344	ADH4	236.045	86.8403	5.97047	8.69278	2.5497	0.616759
	LOC103435799	ADH5	8.56932	1.6069	0.52199	10.018	0.488417	1.02267
	LOC114819103	ADH6	0.0694093	0.0503534	0	0.103615	0.00894349	0.0324335
	LOC103428551	ADH7	2.34759	0.731601	1.13324	1.00814	0.709134	1.05989
	LOC103435797	ADH8	20.5595	23.2929	9.38027	4.3897	10.5905	3.46752
	LOC103418393	ADH9	83.4674	32.3171	22.7441	2.61157	3.0844	3.07861
	LOC103409572	ADH10	29.5897	28.1842	0.822228	70.41	43.5232	1.55228
alcohol acyl transferase	LOC103447337	AAT1	45.2612	78.4713	33.2398	60.4529	89.7889	31.428
	LOC103453624	AAT2	1.42507	2.58361	0.933663	13.592	6.18614	1.62074
	LOC103436790	AAT3	3.82084	10.4376	4.0634	7.41665	11.2463	4.0975
	LOC103428164	AAT4	11.2387	60.8602	58.5406	7.97532	17.4481	7.29999
fatty acid desaturase	LOC103443127	FAD1	88.5014	419.166	563.89	70.7722	321.446	633.11
	LOC103447141	FAD2	2.17079	3.76422	0.737613	1.84537	10.61933933333333	0.853506
	LOC103407115	FAD3	2.54656	6.52904	0.272828	10.53812066666667	5.4817	0.77298

## Sheet: Supplementary Table S5
Supplemental Table S5. Expression analysis of the carotenoid pathway gene family in peel and pulp of Ningqiu apple. The transcript abundance (expressed as FPKM) of each gene in the peel and pulp of green (S1), ripe (S2), and mature (S3) apples is reported.
Name	Encodings	GeneID	skin			pulps
			S1	S2	S3	S1	S2	S3
(RefSeq) phytoene synthase 2	LOC103443160	PSY1	24.2414	25.9016	1.48855	16.6117	8.51079	0.4169
	LOC103444252	PSY2	2.19803	3.56563	5.35759	0.304404	1.6464	4.16679
	LOC103405286	PSY3	32.418	57.7624	84.1157	34.0342	64.956	93.0113
15-cis-phytoene desaturase	LOC103400619	PDE	3.64241	2.40745	2.27992	5.34504	2.71244	1.94974
zeta-carotene desaturase	LOC103400646	ZCIS	4.51272	3.83374	1.12487	1.61713	1.06316	0.0462327
	LOC103434148	ZCD1	24.1369	51.5796	112.205	16.753	32.5672	126.207
	LOC103451012	ZCD2	6.69494	27.2583	21.5567	8.35404	19.357	17.74
prolycopene isomerase	LOC103454192	ZEBRA2	9.22269	15.3253	15.6935	10.1739	12.7129	17.1546
beta-carotene 3-hydroxylase	LOC103406562	CrtZ1	0.479947	2.34961	3.7047	0.053239	0.154983	0.221563
	LOC103439793	CrtZ2	25.9518	105.777	112.822	28.2511	92.9871	85.7748
	LOC114825667	CrtZ3	45.6625	65.2645	79.5388	32.7686	37.4979	67.4302
beta-ring hydroxylase	LOC103451121	LUT5.1	6.51181	2.9216	1.16777	2.11917	0.34765	0.0391813
	LOC103427772	LUT5.2	26.6674	56.4005	79.6465	32.8363	54.3682	60.6326
zeaxanthin epoxidase	LOC103401379	ZEP1	5.01361	9.50589	0.0874917	0.135279	0.243943	0.0171157
	LOC103403091	ZEP2	108.556	38.0769	20.4443	1.31119	2.46501	1.38986
capsanthin/capsorubin synthase	LOC103424693	CCS	0.416691	12.3397	7.738	0.794943	30.1212	9.29912
violaxanthin de-epoxidase	LOC103414012	VDE	0.254768	1.10136	1.46258	0.33082	0.319759	0.986536
lycopene epsilon-cyclase	LOC103450601	LCYe	18.6143	12.7413	8.35145	6.84064	4.01982	2.30887
carotenoid epsilon hydroxylase	LOC103454736	CCS	6.55953	7.04174	10.5517	5.53301	4.49689	9.37303
9-cis-epoxycarotenoid dioxygenase	LOC103403002	NCED1	18.9043	29.8175	40.0677	18.856	24.1974	30.8885
	LOC103431063	NCED2	70.1208	117.604	50.5905	57.3266	66.9561	21.4698
	LOC103435001	NCED3	0.101951	0.714169	3.37485	0.194615	2.6076	1.78297
	LOC103435153	NCED4	0.340306	0.0586972	0.0304885	2.03392	0.0325205	0.012735
	LOC114820549	NCED5	0.293106	0.122696	0	0.057686	0.00703917	0
abscisic-aldehyde oxidase	LOC103425610	ABA2.1	3.83769	68.4715	49.7083	6.916	96.3433	65.3338
	LOC103438505	ABA2.2	55.9212	217.097	376.055	141.77	189.511	195.706
xanthoxin dehydrogenase	LOC103446486	ABA2.3	13.8079	0.37388	0.095529	0	0	0
	LOC114819149	ABA2.4	10.2725	0.165161	0	0.00656067	0.00205733	0
(+)-abscisic acid 8'-hydroxylase	LOC103420642	CYP707A1.1	12.5178	1.70491	0.283508	0.742258	0.279014	0.0872397
	LOC103403019	CYP707A1.2	22.0534	94.9307	92.6132	24.3981	74.6246	77.7752
	LOC103436490	CYP707A1.3	3.28767	105.682	45.7991	4.38438	134.598	71.7066
	LOC103455974	CYP707A1.4	11.262	5.686	7.30012	4.60652	1.25102	0.908711
	LOC103444865	CYP707A1.5	12.8757	0.244094	1.07299	0.0729033	0.0181013	0.170326
	LOC103409417	CYP707A1.6	34.4627	48.9588	16.921	26.6603	27.7217	7.05873
carotenoid epsilon hydroxylase	LOC103454736	CYP97C1	6.55953	7.04174	10.5517	5.53301	4.49689	9.37303
carotenoid 9,10(9',10')-cleavage dioxygenase 1	LOC103427020	CCD1	4.7338	6.97229	10.4255	4.68092	7.68635	5.78576
	LOC103413126	CCD2	5.72138	9.30968	11.9949	0.628773	5.38998	0
	LOC103438403	CCD3	126.982	175.921	203.328	100.436	142.594	172.425
lipoxygenase	LOC103438366	LOX1	2.4361	0.555384	0.369861	0.104277	0	0
	LOC114825931	LOX2	16.8362	5.44335	0.876547	49.4786	1.04115	0.682412
	LOC103447063	LOX3	372.981	160.5	6.48726	159.526	83.823	1.3041
	LOC103418601	LOX4	7.24013	5.05722	0.711131	0.0547473	0.0122668	0.0393437
	LOC103416677	LOX5	0.0565233	0.00369533	0	0	0	0
	LOC103449741	LOX6	46.4014	20.7427	15.5522	4.6916	3.19223	2.75263
	LOC103428313	LOX7	34.6813	26.0268	5.68863	20.282	6.09345	2.49373
	LOC103453627	LOX8	35.3242	11.0484	0.650058	15.3443	4.74415	0.156713
	LOC103422578	LOX9	1.21422	0.579087	0.398301	1.03185	0.388456	0.50382
	LOC103434797	LOX10	6.13726	3.18786	7.40006	0.11614	0.688529	1.78817
hydroperoxide lyase	LOC103427164	HPL1	290.549	156.6	60.9058	226.063	154.37	56.1263
	LOC114819168	HPL2	12.8437	4.56646	0.247719	1.20359	0.0797813	0
alcohol dehydrogenase class-P	LOC103409569	ADH1	19.407	47.745	77.2191	35.252	54.4696	93.3476
	LOC103432769	ADH2	36.3737	30.2355	13.6235	22.6033	17.5956	15.813
	LOC103439766	ADH3	8.41389	17.2789	34.542	9.12005	22.9803	31.078
	LOC114827344	ADH4	236.045	86.8403	5.97047	8.69278	2.5497	0.616759
	LOC103435799	ADH5	8.56932	1.6069	0.52199	10.018	0.488417	1.02267
	LOC114819103	ADH6	0.0694093	0.0503534	0	0.103615	0.00894349	0.0324335
	LOC103428551	ADH7	2.34759	0.731601	1.13324	1.00814	0.709134	1.05989
	LOC103435797	ADH8	20.5595	23.2929	9.38027	4.3897	10.5905	3.46752
	LOC103418393	ADH9	83.4674	32.3171	22.7441	2.61157	3.0844	3.07861
	LOC103409572	ADH10	29.5897	28.1842	0.822228	70.41	43.5232	1.55228
alcohol acyl transferase	LOC103447337	AAT1	45.2612	33.2398	78.4713	31.428	60.4529	89.7889
	LOC103453624	AAT2	13.592	6.18614	1.62074	1.42507	2.58361	0.933663
	LOC103436790	AAT3	3.82084	4.0634	10.4376	7.41665	4.0975	11.2463
	LOC103428164	AAT4	11.2387	60.8602	58.5406	7.97532	17.4481	7.29999
fatty acid desaturase	LOC103443127	FAD1	88.5014	419.166	563.89	70.7722	321.446	633.11
	LOC103447141	FAD2	2.17079	3.76422	0.737613	1.84537	10.61933933333333	0.853506
	LOC103407115	FAD3	2.54656	6.52904	0.272828	10.53812066666667	5.4817	0.77298

## Sheet: Supplementary Table S6
Supplementary Table S6. Correlation of metabolite-related gene modules in the pericarp.
Compound name	darkgreen	blue	coral2	darkorange	salmon	mediumpurple3	thistle2	magenta	maroon	skyblue	darkmagenta	darkred	antiquewhite4	ivory	lightyellow	coral1	greenyellow	cyan	lightcyan
6-methyl-5-Hepten-2-one	0.540382	0.126055	0.565886	-0.890961	-0.986869	-0.365336	0.139758	-0.418232	0.0826534	0.959171	0.874763	0.503065	0.00411745	0.723686	0.553221	0.454378	-0.13383	-0.736109	-0.528363
damascenone	-0.188678	0.461274	0.319664	0.778212	0.415295	0.730319	0.746387	0.951985	0.753009	-0.613347	-0.639491	-0.277659	-0.84392	-0.95247	-0.909125	-0.600248	-0.488406	0.157139	-0.38593
geranyl acetone	-0.208945	0.443909	0.285504	0.799945	0.450539	0.728946	0.721258	0.947515	0.730355	-0.642357	-0.663944	-0.293975	-0.823005	-0.962111	-0.911968	-0.606246	-0.470004	0.187245	-0.351848
trans-.beta.-Ionone	-0.0530148	0.554637	0.524908	0.611591	0.176179	0.712223	0.878599	0.945429	0.869259	-0.406556	-0.460683	-0.163823	-0.945789	-0.856262	-0.857688	-0.540114	-0.587367	-0.0398614	-0.588248
Lutein	-0.166727	-0.628964	-0.778634	-0.270614	0.221895	-0.591179	-0.971732	-0.812152	-0.938563	0.0292278	0.120218	-0.0360873	0.982576	0.593927	0.66541	0.375505	0.666218	0.343754	0.829143
Neoxanthin	-0.467822	-0.518371	-0.908831	0.392992	0.797078	-0.171906	-0.765029	-0.290687	-0.704807	-0.60486	-0.486742	-0.352896	0.67878	-0.0597387	0.100937	-0.035706	0.549276	0.718162	0.919406
Violaxanthin	0.402011	-0.217212	0.102634	-0.950323	-0.777698	-0.642768	-0.38544	-0.807181	-0.419727	0.884939	0.856374	0.437033	0.521586	0.969078	0.852217	0.60982	0.229798	-0.486147	-0.0419977
Zeaxanthin	-0.481878	-0.499622	-0.901001	0.436531	0.825831	-0.136126	-0.733998	-0.244672	-0.672871	-0.641948	-0.524059	-0.370429	0.641944	-0.10907	0.0553342	-0.0667766	0.529428	0.732955	0.908282
Abscisic acid	0.00741644	0.584449	0.604278	0.526483	0.0680165	0.690114	0.91896	0.923725	0.902819	-0.307951	-0.373248	-0.110738	-0.971531	-0.797096	-0.818088	-0.503035	-0.618977	-0.125287	-0.665076
(4S)-limonene	-0.167297	0.478568	0.354652	0.754337	0.377971	0.730544	0.771284	0.955067	0.775322	-0.582177	-0.613015	-0.260239	-0.864276	-0.94088	-0.904674	-0.593025	-0.506735	0.125581	-0.420729
Cyclofenchene	0.0996867	0.616427	0.711605	0.384016	-0.0990284	0.640203	0.959275	0.868986	0.933108	-0.149934	-0.230793	-0.0269501	-0.988258	-0.688005	-0.738438	-0.434586	-0.6529	-0.253045	-0.767095
5,5-Dimethyl-1-vinylbicyclo[2.1.1]hexane	-0.138383	0.500357	0.40033	0.720572	0.327272	0.728942	0.802437	0.956684	0.803023	-0.539145	-0.576156	-0.236358	-0.889139	-0.922993	-0.896389	-0.581861	-0.529828	0.0832205	-0.465982
β-cyclocitral	-0.528	-0.405827	-0.842271	0.609234	0.924695	0.0197789	-0.581387	-0.0422075	-0.518141	-0.78143	-0.667845	-0.434474	0.467266	-0.315638	-0.140031	-0.196934	0.430121	0.775116	0.835348
geranial	0.525811	0.060614	0.487117	-0.924293	-0.968943	-0.429495	0.0383531	-0.505914	-0.0155771	0.967496	0.892194	0.502026	0.107451	0.790096	0.626214	0.496348	-0.0645148	-0.703997	-0.444078
Santolina triene	0.525811	0.060614	0.487117	-0.924293	-0.968943	-0.429495	0.0383531	-0.505914	-0.0155771	0.967496	0.892194	0.502026	0.107451	0.790096	0.626214	0.496348	-0.0645148	-0.703997	-0.444078
4-Fluorohistamine	-0.107653	0.521584	0.446903	0.682903	0.273119	0.724937	0.83251	0.955325	0.829479	-0.492347	-0.535705	-0.210588	-0.912346	-0.901309	-0.884849	-0.568308	-0.552329	0.0385804	-0.511901
5-Dimethylamino-6-azauracil	-0.167297	0.478568	0.354652	0.754337	0.377971	0.730544	0.771284	0.955067	0.775322	-0.582177	-0.613015	-0.260239	-0.864276	-0.94088	-0.904674	-0.593025	-0.506735	0.125581	-0.420729
(2S)-5-oxopyrrolidine-2-carboxamide	-0.167297	0.478568	0.354652	0.754337	0.377971	0.730544	0.771284	0.955067	0.775322	-0.582177	-0.613015	-0.260239	-0.864276	-0.94088	-0.904674	-0.593025	-0.506735	0.125581	-0.420729
(E)-β-FARNESENE	0.13994	0.625086	0.753009	0.316973	-0.172642	0.612118	0.968536	0.836666	0.938134	-0.0780825	-0.165149	0.0106706	-0.986733	-0.633086	-0.696194	-0.400101	-0.662095	-0.307733	-0.805628
α-longipinene	0.0606342	0.604912	0.668247	0.44618	-0.0280456	0.663736	0.94539	0.895374	0.923413	-0.217926	-0.292421	-0.0628202	-0.984545	-0.736973	-0.775011	-0.465321	-0.64068	-0.199372	-0.726196
(E,E)-α-farnesene	0.536746	0.107116	0.543559	-0.90169	-0.982761	-0.384458	0.110349	-0.444273	0.0541045	0.962686	0.880838	0.503332	0.0342527	0.743871	0.575132	0.467131	-0.11377	-0.72758	-0.504385
δ-Guaiene	0.0131769	0.586926	0.611471	0.518033	0.057655	0.687572	0.922233	0.921074	0.905454	-0.298351	-0.364672	-0.105604	-0.973377	-0.790952	-0.813797	-0.499182	-0.621604	-0.133358	-0.671988
(-)-β-chamigrene	0.550713	0.213509	0.663762	-0.829374	-0.993834	-0.270872	0.276266	-0.290579	0.215828	0.930645	0.835263	0.495514	-0.1376	0.619742	0.443296	0.38874	-0.226456	-0.766993	-0.634469
Epizonarene	-0.439857	-0.548559	-0.917126	0.312945	0.740868	-0.234606	-0.81557	-0.370887	-0.757336	-0.534991	-0.417201	-0.319451	0.740203	0.0285555	0.181585	0.0198926	0.58123	0.687325	0.933505
β-ELEMENE	-0.0355622	0.563966	0.548566	0.587677	0.145042	0.706696	0.891387	0.940308	0.880064	-0.378475	-0.435907	-0.148638	-0.954423	-0.840171	-0.847271	-0.530034	-0.597258	-0.0646748	-0.611248
α-patchoulene	0.457674	0.530288	0.912826	-0.363054	-0.776545	0.195807	0.784884	0.321326	0.725358	0.578975	0.460871	0.340565	-0.702674	0.0263651	-0.131566	0.014689	-0.561891	-0.707162	-0.925609
α-Selinene	0.498133	0.473741	0.887648	-0.490764	-0.85967	0.0897393	0.691505	0.184762	0.629442	0.687152	0.569991	0.391552	-0.592346	0.171934	0.00335189	0.106377	-0.502028	-0.749233	-0.890678
cis-bisabolene	0.412186	0.571618	0.918361	-0.240038	-0.686204	0.28852	0.854859	0.439378	0.798771	0.469613	0.352896	0.287732	-0.789622	-0.106486	-0.251731	-0.0689526	-0.605634	-0.655465	-0.939767
farnesal	-0.0821157	0.537766	0.484112	0.650251	0.227913	0.71987	0.855206	0.95187	0.849206	-0.452654	-0.501126	-0.188879	-0.9292	-0.881271	-0.873194	-0.555772	-0.569482	0.00177276	-0.548412
Turmeronol B	0.00548908	0.583606	0.601857	0.529297	0.0714813	0.690948	0.917842	0.924589	0.901916	-0.311156	-0.376108	-0.112453	-0.97089	-0.799133	-0.819504	-0.504312	-0.618083	-0.122584	-0.662747
Naringin dihydrochalcone	0.0928362	-0.531132	-0.468654	-0.664105	-0.246913	-0.722187	-0.845927	-0.953573	-0.84117	0.469404	0.515747	0.198025	0.922389	0.889903	0.878312	0.561173	0.562449	-0.0171934	0.533264
Germacrone	0.0878802	0.613263	0.698822	0.403104	-0.0775241	0.647697	0.955577	0.877471	0.930669	-0.170664	-0.249635	-0.0378587	-0.987666	-0.703249	-0.749946	-0.444156	-0.649542	-0.236881	-0.755089
Artemisinin	0.415605	-0.195287	0.136068	-0.955399	-0.7999	-0.629587	-0.352411	-0.787789	-0.388629	0.898734	0.865983	0.445903	0.490421	0.961311	0.839561	0.604861	0.206569	-0.508373	-0.0764608
(E)-3,7-dimethyl-2,6-Octadienal	0.525811	0.060614	0.487117	-0.924293	-0.968943	-0.429495	0.0383531	-0.505914	-0.0155771	0.967496	0.892194	0.502026	0.107451	0.790096	0.626214	0.496348	-0.0645148	-0.703997	-0.444078
Hexanal	-0.409857	-0.573311	-0.918212	0.234129	0.681636	-0.292763	-0.857778	-0.44475	-0.801877	-0.464245	-0.347646	-0.285112	0.79337	0.112705	0.257286	0.0728668	0.607426	0.652734	0.940015
(E)-2-Hexenal	-0.032071	0.565762	0.553227	0.582828	0.138804	0.705507	0.893835	0.939172	0.882117	-0.372819	-0.430905	-0.145586	-0.956033	-0.836855	-0.845087	-0.527956	-0.599162	-0.0696245	-0.615769
Heptanal	-0.430825	-0.556726	-0.918184	0.288555	0.722935	-0.252967	-0.829402	-0.394265	-0.771851	-0.513298	-0.395788	-0.308968	0.757401	0.0548796	0.205388	0.0364658	0.589874	0.677052	0.936271
(E)-2-Heptenal	-0.501265	-0.468096	-0.8844	0.501821	0.866281	-0.0800165	-0.682281	-0.172169	-0.620055	-0.696224	-0.579275	-0.395754	0.581691	-0.184958	-0.0155919	-0.114583	0.496051	0.752238	0.886542
Benzaldehyde	0.525811	0.060614	0.487117	-0.924293	-0.968943	-0.429495	0.0383531	-0.505914	-0.0155771	0.967496	0.892194	0.502026	0.107451	0.790096	0.626214	0.496348	-0.0645148	-0.703997	-0.444078
Octanal	-0.0559176	-0.603319	-0.662803	-0.453501	0.0195009	-0.666337	-0.943394	-0.898238	-0.921929	0.226026	0.29973	0.0671116	0.983759	0.742607	0.779141	0.468857	0.63899	0.192849	0.721028
Benzeneacetaldehyde	-0.396628	-0.582294	-0.916714	0.201161	0.655789	-0.316103	-0.87335	-0.474238	-0.818528	-0.434114	-0.318253	-0.270361	0.813594	0.147135	0.28793	0.0945372	0.616932	0.6371	0.940705
(E)-2-Octenal	-0.505805	-0.459448	-0.879218	0.518279	0.87593	-0.0653688	-0.66818	-0.153174	-0.605731	-0.70963	-0.593041	-0.40194	0.565473	-0.20448	-0.0339926	-0.126883	0.486896	0.756503	0.880024
Nonanal	-0.523554	-0.418587	-0.851739	0.589148	0.914644	0.000314177	-0.60195	-0.067656	-0.538811	-0.765935	-0.651526	-0.427549	0.490305	-0.290576	-0.115929	-0.181137	0.443632	0.771787	0.846577
Decanal	-0.536936	-0.374853	-0.817787	0.654528	0.945641	0.0652558	-0.531673	0.0174383	-0.468354	-0.815508	-0.704166	-0.449466	0.412078	-0.373389	-0.196021	-0.233339	0.397322	0.780753	0.806766
(E,E)-2,4-Nonadienal	-0.439857	-0.548559	-0.917126	0.312945	0.740868	-0.234606	-0.81557	-0.370887	-0.757336	-0.534991	-0.417201	-0.319451	0.740203	0.0285555	0.181585	0.0198926	0.58123	0.687325	0.933505
Tridecanal	-0.288373	-0.625119	-0.873038	-0.0402623	0.44856	-0.470502	-0.952487	-0.66661	-0.907312	-0.204447	-0.0980025	-0.155837	0.927926	0.386395	0.495219	0.24506	0.662221	0.503091	0.91171
(E,E)-2,4-Hexadienal	0.525811	0.060614	0.487117	-0.924293	-0.968943	-0.429495	0.0383531	-0.505914	-0.0155771	0.967496	0.892194	0.502026	0.107451	0.790096	0.626214	0.496348	-0.0645148	-0.703997	-0.444078
1-Butanol	-0.145946	0.494831	0.38856	0.729564	0.340558	0.729568	0.794561	0.956537	0.796046	-0.550497	-0.585912	-0.24264	-0.882925	-0.927911	-0.898801	-0.584932	-0.523971	0.0942664	-0.454341
2-methyl-1-Butanol	-0.483951	0.0613506	-0.328426	0.959004	0.908202	0.535039	0.149045	0.652481	0.195595	-0.955026	-0.898611	-0.485708	-0.294207	-0.889428	-0.742341	-0.559208	-0.0646797	0.624798	0.276488
dimethyl-Silanediol	-0.528495	-0.404318	-0.841127	0.61155	0.925826	0.0220505	-0.578959	-0.0392344	-0.515704	-0.783203	-0.66972	-0.435262	0.464555	-0.31855	-0.142838	-0.198769	0.428523	0.775469	0.833999
1-Hexanol	0.000757216	0.581507	0.595883	0.536178	0.0799834	0.692959	0.915051	0.926663	0.899651	-0.319006	-0.383109	-0.116657	-0.969266	-0.804091	-0.822938	-0.507421	-0.615856	-0.115942	-0.656996
1-Heptanol	0.525811	0.060614	0.487117	-0.924293	-0.968943	-0.429495	0.0383531	-0.505914	-0.0155771	0.967496	0.892194	0.502026	0.107451	0.790096	0.626214	0.496348	-0.0645148	-0.703997	-0.444078
(Z)-2-Octen-1-ol	0.0898715	0.613816	0.700998	0.399902	-0.0811483	0.646456	0.956232	0.876071	0.931111	-0.167179	-0.24647	-0.0360228	-0.987798	-0.700705	-0.748032	-0.442559	-0.650129	-0.239611	-0.757136
1-Octanol	0.534938	0.382582	0.824084	-0.643659	-0.940846	-0.0541296	0.544053	-0.002821	0.480729	0.807446	0.695514	0.445952	-0.425757	0.359364	0.182364	0.224497	-0.405506	-0.779652	-0.814064
(E)-3-Hexen-1-ol	0.525811	0.060614	0.487117	-0.924293	-0.968943	-0.429495	0.0383531	-0.505914	-0.0155771	0.967496	0.892194	0.502026	0.107451	0.790096	0.626214	0.496348	-0.0645148	-0.703997	-0.444078
2-butyl-1-Octanol	0.534719	0.0975081	0.532085	-0.906793	-0.980337	-0.393985	0.0954482	-0.457275	0.0396591	0.964121	0.883595	0.503289	0.0494684	0.753807	0.586	0.47341	-0.103594	-0.723013	-0.492091
Acetic acid, butyl ester	0.0212722	0.5903	0.621469	0.506059	0.0430791	0.683871	0.926665	0.917178	0.908991	-0.284801	-0.35255	-0.0983679	-0.975792	-0.782168	-0.807614	-0.493673	-0.625182	-0.144679	-0.68158
Butanoic acid butyl ester	0.525811	0.060614	0.487117	-0.924293	-0.968943	-0.429495	0.0383531	-0.505914	-0.0155771	0.967496	0.892194	0.502026	0.107451	0.790096	0.626214	0.496348	-0.0645148	-0.703997	-0.444078
Acetic acid hexyl ester	-0.151852	0.490431	0.379281	0.736508	0.350921	0.729955	0.788277	0.956288	0.790466	-0.559315	-0.593474	-0.247528	-0.87793	-0.931635	-0.900565	-0.587257	-0.519308	0.102909	-0.445154
L-Alanine methyl ester	0.525811	0.060614	0.487117	-0.924293	-0.968943	-0.429495	0.0383531	-0.505914	-0.0155771	0.967496	0.892194	0.502026	0.107451	0.790096	0.626214	0.496348	-0.0645148	-0.703997	-0.444078
Butyl 2-methylbutanoate	0.0284282	0.593178	0.6302	0.495378	0.0301796	0.680475	0.930418	0.913568	0.911956	-0.272765	-0.341765	-0.09195	-0.977753	-0.774258	-0.802001	-0.488713	-0.628234	-0.154666	-0.689941
2-methylbutyl esterButanoic acid	0.525811	0.060614	0.487117	-0.924293	-0.968943	-0.429495	0.0383531	-0.505914	-0.0155771	0.967496	0.892194	0.502026	0.107451	0.790096	0.626214	0.496348	-0.0645148	-0.703997	-0.444078
Butanoic acid pentyl ester	0.525811	0.060614	0.487117	-0.924293	-0.968943	-0.429495	0.0383531	-0.505914	-0.0155771	0.967496	0.892194	0.502026	0.107451	0.790096	0.626214	0.496348	-0.0645148	-0.703997	-0.444078
Propanoic acid hexyl ester	0.543535	0.145007	0.587836	-0.879319	-0.990079	-0.345738	0.169242	-0.391616	0.111324	0.95473	0.867825	0.502323	-0.0262318	0.70268	0.530637	0.441109	-0.153904	-0.744006	-0.552011
2-methyl-Butanoic acid pentyl ester	0.547835	0.314725	0.765047	-0.730435	-0.974316	-0.147384	0.435866	-0.125836	0.373047	0.869389	0.763242	0.472265	-0.307503	0.474779	0.295979	0.297274	-0.333649	-0.783212	-0.746675
2-methyl-Propanoic acid hexyl ester	0.534488	0.09645	0.530816	-0.907341	-0.980057	-0.395027	0.0938081	-0.458698	0.0380699	0.964265	0.883886	0.503277	0.0511411	0.754889	0.587187	0.474093	-0.102473	-0.7225	-0.490731
Hexanoic acid butyl ester	-0.167297	0.478568	0.354652	0.754337	0.377971	0.730544	0.771284	0.955067	0.775322	-0.582177	-0.613015	-0.260239	-0.864276	-0.94088	-0.904674	-0.593025	-0.506735	0.125581	-0.420729
Butanoic acid hexyl ester	0.521428	0.0447091	0.467292	-0.930825	-0.963021	-0.444285	0.0137985	-0.52626	-0.0392763	0.967918	0.894938	0.50095	0.132232	0.804838	0.642814	0.505669	-0.0476677	-0.695084	-0.422991
2-methyl-Butanoic acid hexyl ester	0.546163	0.163718	0.609115	-0.866921	-0.992345	-0.325925	0.198404	-0.364782	0.139731	0.949421	0.860113	0.501116	-0.0563877	0.681135	0.507683	0.427501	-0.173722	-0.751163	-0.575011
Isopentyl hexanoate	0.545483	0.332062	0.780893	-0.710022	-0.967518	-0.124458	0.463405	-0.0954867	0.400363	0.855358	0.74761	0.466464	-0.337343	0.446859	0.268228	0.279665	-0.352009	-0.783544	-0.764566
2-methyl-Butanoic acid heptyl ester	0.533696	0.0928681	0.526509	-0.909176	-0.979086	-0.398544	0.0882571	-0.463504	0.032692	0.964732	0.88485	0.503226	0.0567993	0.758534	0.59119	0.476396	-0.098679	-0.72075	-0.486122
Hexanoic acid hexyl ester	0.531345	0.395221	0.834118	-0.625273	-0.932396	-0.0356221	0.564334	0.0214582	0.501035	0.79364	0.680786	0.439886	-0.448257	0.335886	0.159588	0.209697	-0.41889	-0.777421	-0.825765
Benzeneacetic acid butyl ester	-0.167297	0.478568	0.354652	0.754337	0.377971	0.730544	0.771284	0.955067	0.775322	-0.582177	-0.613015	-0.260239	-0.864276	-0.94088	-0.904674	-0.593025	-0.506735	0.125581	-0.420729
Dibutyl phthalate	-0.412948	-0.571056	-0.918402	0.241977	0.687698	-0.287123	-0.853894	-0.43761	-0.797744	-0.471371	-0.354617	-0.28859	0.788384	0.104443	0.249905	0.0676666	0.60504	0.656357	0.939678
alpha-Linolenic acid	-0.0294985	0.56707	0.556646	0.579242	0.134205	0.704612	0.895614	0.93831	0.883606	-0.368643	-0.427209	-0.143334	-0.957194	-0.834391	-0.843457	-0.526412	-0.600549	-0.0732687	-0.619084
13-Hydroperoxide	-0.0954168	0.5295	0.464898	0.667408	0.251482	0.722703	0.84364	0.953929	0.839183	-0.473418	-0.519244	-0.200219	-0.920693	-0.891933	-0.879495	-0.562444	-0.56072	0.0209122	-0.529578

## Sheet: Supplementary Table S7
Supplementary Table S7. Correlation of metabolite-related gene modules in pulp.
Compound name	darkgrey	lightcyan1	darkolivegreen	grey60	darkslateblue	greenyellow	coral1	brown	magenta	bisque4	purple	lightsteelblue1	green	darkgreen	lightcyan	saddlebrown	darkturquoise	mediumpurple3	darkseagreen4	plum2
6-methyl-5-Hepten-2-one	-0.99709	-0.891933	-0.326953	-0.698792	0.0993394	-0.324407	0.746428	0.0447839	0.347873	0.765506	0.553476	0.197026	-0.240668	0.315072	0.316388	-0.527165	0.793888	0.368443	0.994524	0.907604
damascenone	0.559894	0.736383	-0.301738	-0.156731	-0.858738	-0.494538	-0.887309	-0.611532	-0.535691	-0.175895	-0.308164	0.381217	0.669138	0.209425	0.499042	0.991599	-0.779662	-0.2672	-0.624025	-0.211451
geranyl acetone	0.591963	0.288549	0.690661	0.976685	0.762545	0.884945	0.0358465	0.573355	0.141691	-0.714304	-0.331282	-0.620198	-0.40346	-0.582335	-0.880185	-0.39869	-0.129733	-0.157038	-0.523352	-0.843925
trans-.beta.-Ionone	-0.334963	-0.570857	0.449018	0.397558	0.95797	0.670235	0.789849	0.690262	0.508776	-0.035266	0.182909	-0.500176	-0.695743	-0.33903	-0.67293	-0.978052	0.65115	0.19322	0.409607	-0.0384664
Lutein	-0.27808	0.0342647	-0.674347	-0.854701	-0.93711	-0.903584	-0.35437	-0.692097	-0.311939	0.518644	0.157517	0.645949	0.574518	0.552097	0.901349	0.688773	-0.179765	0.0302899	0.198574	0.611426
Neoxanthin	-0.721781	-0.43673	-0.667181	-0.992936	-0.640337	-0.83509	0.125049	-0.487723	-0.0500812	0.779409	0.402985	0.578914	0.299455	0.570778	0.829286	0.235394	0.278531	0.213216	0.661759	0.921511
Violaxanthin	-0.867372	-0.910943	-0.00614983	-0.293039	0.546796	0.105789	0.917748	0.375165	0.497758	0.520308	0.479964	-0.110613	-0.515529	0.0525677	-0.112765	-0.857399	0.882034	0.355088	0.902736	0.618557
Zeaxanthin	0.296484	0.540592	-0.4702	-0.434215	-0.968306	-0.694696	-0.769305	-0.698882	-0.501357	0.0692897	-0.161503	0.516459	0.695879	0.358007	0.697082	0.969983	-0.626405	-0.180065	-0.372384	0.0787546
Abscisic acid	0.344667	0.0310009	0.684436	0.888078	0.911044	0.908871	0.293192	0.674915	0.280471	-0.56362	-0.194416	-0.647203	-0.545522	-0.563787	-0.906101	-0.636734	0.118667	-0.0563549	-0.266577	-0.664821
β-cyclocitral	0.591963	0.288549	0.690661	0.976685	0.762545	0.884945	0.0358465	0.573355	0.141691	-0.714304	-0.331282	-0.620198	-0.40346	-0.582335	-0.880185	-0.39869	-0.129733	-0.157038	-0.523352	-0.843925
Amidephrine	0.591963	0.288549	0.690661	0.976685	0.762545	0.884945	0.0358465	0.573355	0.141691	-0.714304	-0.331282	-0.620198	-0.40346	-0.582335	-0.880185	-0.39869	-0.129733	-0.157038	-0.523352	-0.843925
2,4-Decadienal	0.321025	0.00765335	0.681213	0.876633	0.920893	0.907494	0.31526	0.681449	0.291896	-0.547838	-0.181316	-0.647121	-0.556213	-0.559922	-0.904914	-0.655725	0.140607	-0.0470556	-0.242383	-0.646083
4-Fluorohistamine	0.591963	0.288549	0.690661	0.976685	0.762545	0.884945	0.0358465	0.573355	0.141691	-0.714304	-0.331282	-0.620198	-0.40346	-0.582335	-0.880185	-0.39869	-0.129733	-0.157038	-0.523352	-0.843925
(E,E)-α-farnesene	-0.997537	-0.887618	-0.336817	-0.710101	0.083306	-0.338102	0.737388	0.0330625	0.341214	0.770935	0.553777	0.206963	-0.230084	0.322949	0.33008	-0.513474	0.787559	0.367401	0.993657	0.913983
α-Selinene	-0.997537	-0.887618	-0.336817	-0.710101	0.083306	-0.338102	0.737388	0.0330625	0.341214	0.770935	0.553777	0.206963	-0.230084	0.322949	0.33008	-0.513474	0.787559	0.367401	0.993657	0.913983
Turmeronol B	0.173188	-0.134124	0.652377	0.795247	0.968117	0.886781	0.444879	0.711821	0.357248	-0.444616	-0.0993597	-0.637814	-0.613507	-0.528842	-0.88539	-0.762038	0.271828	0.0100136	-0.0922733	-0.523582
Naringin dihydrochalcone	-0.806536	-0.541328	-0.635666	-0.985233	-0.533774	-0.779973	0.245706	-0.412261	0.0210789	0.813446	0.449711	0.535558	0.213744	0.550349	0.773488	0.105585	0.386811	0.251904	0.754308	0.96222
Germacrone	0.234349	-0.0763228	0.666064	0.830905	0.951487	0.8978	0.39295	0.701379	0.331444	-0.488239	-0.133275	-0.643445	-0.591737	-0.543099	-0.895917	-0.720574	0.21875	-0.0133779	-0.154137	-0.575341
Artemisinin	-0.900729	-0.921738	-0.0563296	-0.360816	0.485196	0.0402206	0.904865	0.329251	0.481877	0.566452	0.498693	-0.0642529	-0.480403	0.0943466	-0.0474649	-0.818793	0.881597	0.362538	0.930705	0.673031
(E)-3,7-dimethyl-2,6-Octadienal	-0.997537	-0.887618	-0.336817	-0.710101	0.083306	-0.338102	0.737388	0.0330625	0.341214	0.770935	0.553777	0.206963	-0.230084	0.322949	0.33008	-0.513474	0.787559	0.367401	0.993657	0.913983
Hexanal	-0.674158	-0.810999	0.207403	0.0123097	0.776039	0.378072	0.917992	0.547957	0.535677	0.293377	0.3719	-0.301008	-0.634149	-0.12805	-0.383494	-0.970509	0.83152	0.302356	0.730312	0.350401
(E)-2-Hexenal	-0.995961	-0.863119	-0.383874	-0.762823	0.00444029	-0.403922	0.690317	-0.0244878	0.307301	0.794619	0.553159	0.254865	-0.177359	0.360322	0.395912	-0.444457	0.753577	0.360907	0.985657	0.941778
Heptanal	-0.158503	0.14783	-0.648736	-0.786284	-0.971522	-0.88364	-0.457004	-0.713898	-0.363195	0.433956	0.0912148	0.636102	0.618343	0.525137	0.882367	0.771484	-0.284327	-0.0155856	0.0774679	0.510937
(E)-2-Heptenal	0.591963	0.288549	0.690661	0.976685	0.762545	0.884945	0.0358465	0.573355	0.141691	-0.714304	-0.331282	-0.620198	-0.40346	-0.582335	-0.880185	-0.39869	-0.129733	-0.157038	-0.523352	-0.843925
Benzaldehyde	-0.997537	-0.887618	-0.336817	-0.710101	0.083306	-0.338102	0.737388	0.0330625	0.341214	0.770935	0.553777	0.206963	-0.230084	0.322949	0.33008	-0.513474	0.787559	0.367401	0.993657	0.913983
Octanal	0.852354	0.905129	-0.0144758	0.264749	-0.571276	-0.132567	-0.921651	-0.393461	-0.503529	-0.500562	-0.471543	0.129493	0.529179	-0.0353233	0.139422	0.871962	-0.880878	-0.35149	-0.889878	-0.59524
Benzeneacetaldehyde	0.559894	0.736383	-0.301738	-0.156731	-0.858738	-0.494538	-0.887309	-0.611532	-0.535691	-0.175895	-0.308164	0.381217	0.669138	0.209425	0.499042	0.991599	-0.779662	-0.2672	-0.624025	-0.211451
(E)-2-Octenal	-0.691991	-0.821867	0.191079	-0.012041	0.760484	0.357663	0.921237	0.536101	0.534552	0.31255	0.381855	-0.286867	-0.626928	-0.114075	-0.363229	-0.964923	0.838512	0.307644	0.746684	0.37307
Nonanal	0.923824	0.926872	0.0958934	0.413198	-0.43457	0.0118984	-0.891295	-0.291636	-0.4675	-0.600923	-0.511686	0.0272687	0.450779	-0.127111	-0.00446846	0.785154	-0.877979	-0.367097	-0.949419	-0.713709
Decanal	0.923824	0.926872	0.0958934	0.413198	-0.43457	0.0118984	-0.891295	-0.291636	-0.4675	-0.600923	-0.511686	0.0272687	0.450779	-0.127111	-0.00446846	0.785154	-0.877979	-0.367097	-0.949419	-0.713709
(E,E)-2,4-Nonadienal	-0.997537	-0.887618	-0.336817	-0.710101	0.083306	-0.338102	0.737388	0.0330625	0.341214	0.770935	0.553777	0.206963	-0.230084	0.322949	0.33008	-0.513474	0.787559	0.367401	0.993657	0.913983
2,4-Decadienal	0.321025	0.00765335	0.681213	0.876633	0.920893	0.907494	0.31526	0.681449	0.291896	-0.547838	-0.181316	-0.647121	-0.556213	-0.559922	-0.904914	-0.655725	0.140607	-0.0470556	-0.242383	-0.646083
1-Butanol	0.347227	0.0335399	0.684761	0.889289	0.909937	0.908987	0.29078	0.674179	0.279217	-0.565315	-0.195834	-0.647187	-0.544339	-0.564187	-0.906195	-0.634643	0.116275	-0.0573645	-0.269199	-0.666835
2-methyl-1-Butanol	0.330431	0.0169186	0.682543	0.881241	0.917054	0.908109	0.306527	0.678908	0.287384	-0.554142	-0.186528	-0.647203	-0.552013	-0.561498	-0.905453	-0.648239	0.131912	-0.0507492	-0.252002	-0.653567
dimethyl-Silanediol	0.569659	0.743056	-0.294285	-0.145078	-0.852679	-0.485435	-0.89052	-0.606835	-0.536117	-0.185617	-0.313608	0.37498	0.666819	0.202956	0.490017	0.990671	-0.784514	-0.27028	-0.633191	-0.222952
1-Hexanol	0.591963	0.288549	0.690661	0.976685	0.762545	0.884945	0.0358465	0.573355	0.141691	-0.714304	-0.331282	-0.620198	-0.40346	-0.582335	-0.880185	-0.39869	-0.129733	-0.157038	-0.523352	-0.843925
1-Heptanol	-0.997537	-0.887618	-0.336817	-0.710101	0.083306	-0.338102	0.737388	0.0330625	0.341214	0.770935	0.553777	0.206963	-0.230084	0.322949	0.33008	-0.513474	0.787559	0.367401	0.993657	0.913983
1-Octanol	0.591963	0.288549	0.690661	0.976685	0.762545	0.884945	0.0358465	0.573355	0.141691	-0.714304	-0.331282	-0.620198	-0.40346	-0.582335	-0.880185	-0.39869	-0.129733	-0.157038	-0.523352	-0.843925
cis-3-Hexenyl iso-butyrate	0.559894	0.736383	-0.301738	-0.156731	-0.858738	-0.494538	-0.887309	-0.611532	-0.535691	-0.175895	-0.308164	0.381217	0.669138	0.209425	0.499042	0.991599	-0.779662	-0.2672	-0.624025	-0.211451
Acetic acid, butyl ester	0.591963	0.288549	0.690661	0.976685	0.762545	0.884945	0.0358465	0.573355	0.141691	-0.714304	-0.331282	-0.620198	-0.40346	-0.582335	-0.880185	-0.39869	-0.129733	-0.157038	-0.523352	-0.843925
Butanoic acid butyl ester	-0.942523	-0.928914	-0.132281	-0.460535	0.386375	-0.0601685	0.876106	0.25592	0.452806	0.63111	0.522229	0.00708895	-0.422003	0.157105	0.0525882	-0.751677	0.872052	0.370246	0.963981	0.749319
Acetic acid hexyl ester	0.452371	0.139963	0.693756	0.934146	0.857302	0.907665	0.187486	0.638668	0.224663	-0.632705	-0.254061	-0.642139	-0.490922	-0.577126	-0.904028	-0.542531	0.0150285	-0.0993839	-0.377517	-0.746886
L-Alanine methyl ester	-0.997537	-0.887618	-0.336817	-0.710101	0.083306	-0.338102	0.737388	0.0330625	0.341214	0.770935	0.553777	0.206963	-0.230084	0.322949	0.33008	-0.513474	0.787559	0.367401	0.993657	0.913983
Butyl 2-methylbutanoate	-0.858076	-0.907404	0.00673963	-0.275389	0.562152	0.122535	0.920282	0.386638	0.501416	0.508022	0.474751	-0.122424	-0.524113	0.0417962	-0.129436	-0.866589	0.881402	0.352876	0.894793	0.604049
2-methylbutyl esterButanoic acid	-0.997537	-0.887618	-0.336817	-0.710101	0.083306	-0.338102	0.737388	0.0330625	0.341214	0.770935	0.553777	0.206963	-0.230084	0.322949	0.33008	-0.513474	0.787559	0.367401	0.993657	0.913983
Butanoic acid pentyl ester	-0.997537	-0.887618	-0.336817	-0.710101	0.083306	-0.338102	0.737388	0.0330625	0.341214	0.770935	0.553777	0.206963	-0.230084	0.322949	0.33008	-0.513474	0.787559	0.367401	0.993657	0.913983
Propanoic acid hexyl ester	-0.997537	-0.887618	-0.336817	-0.710101	0.083306	-0.338102	0.737388	0.0330625	0.341214	0.770935	0.553777	0.206963	-0.230084	0.322949	0.33008	-0.513474	0.787559	0.367401	0.993657	0.913983
2-methyl-Butanoic acid pentyl ester	-0.997537	-0.887618	-0.336817	-0.710101	0.083306	-0.338102	0.737388	0.0330625	0.341214	0.770935	0.553777	0.206963	-0.230084	0.322949	0.33008	-0.513474	0.787559	0.367401	0.993657	0.913983
2-methyl-Propanoic acid hexyl ester	-0.997537	-0.887618	-0.336817	-0.710101	0.083306	-0.338102	0.737388	0.0330625	0.341214	0.770935	0.553777	0.206963	-0.230084	0.322949	0.33008	-0.513474	0.787559	0.367401	0.993657	0.913983
Hexanoic acid butyl ester	0.591963	0.288549	0.690661	0.976685	0.762545	0.884945	0.0358465	0.573355	0.141691	-0.714304	-0.331282	-0.620198	-0.40346	-0.582335	-0.880185	-0.39869	-0.129733	-0.157038	-0.523352	-0.843925
Butanoic acid hexyl ester	0.875352	0.913815	0.0175574	0.308578	-0.533047	-0.090935	-0.915242	-0.364902	-0.494377	-0.531035	-0.484441	0.100128	0.507782	-0.0620873	0.0979753	0.849018	-0.88234	-0.356944	-0.909507	-0.631222
2-methyl-Butanoic acid hexyl ester	-0.993957	-0.904053	-0.295179	-0.661809	0.149896	-0.280517	0.773742	0.0817916	0.368342	0.747013	0.551571	0.165247	-0.273742	0.289606	0.272524	-0.569576	0.812546	0.371106	0.995553	0.885862
Isopentyl hexanoate	-0.997537	-0.887618	-0.336817	-0.710101	0.083306	-0.338102	0.737388	0.0330625	0.341214	0.770935	0.553777	0.206963	-0.230084	0.322949	0.33008	-0.513474	0.787559	0.367401	0.993657	0.913983
2-methyl-Butanoic acid heptyl ester	-0.997537	-0.887618	-0.336817	-0.710101	0.083306	-0.338102	0.737388	0.0330625	0.341214	0.770935	0.553777	0.206963	-0.230084	0.322949	0.33008	-0.513474	0.787559	0.367401	0.993657	0.913983
Hexanoic acid hexyl ester	-0.988426	-0.913561	-0.263577	-0.624228	0.198628	-0.237183	0.798336	0.117534	0.387302	0.727179	0.548339	0.133966	-0.305182	0.264145	0.229234	-0.609344	0.828633	0.372764	0.994061	0.862524
Benzeneacetic acid butyl ester	0.410483	0.0970571	0.691219	0.917461	0.880004	0.909652	0.229647	0.65408	0.247131	-0.606406	-0.230869	-0.645211	-0.513354	-0.572805	-0.906352	-0.580728	0.0560842	-0.0825138	-0.334223	-0.715638
Dibutyl phthalate	-0.0283226	-0.31658	0.590829	0.659146	0.995685	0.827533	0.600099	0.726342	0.430728	-0.292277	0.0124724	-0.602585	-0.667128	-0.468772	-0.827762	-0.875067	0.435386	0.085038	0.10933	-0.342939
alpha-Linolenic acid	0.991425	0.843733	0.413971	0.795379	0.0482658	0.446484	-0.656454	0.0628518	-0.28357	-0.807663	-0.550812	-0.285977	0.141513	-0.384031	-0.438511	0.396793	-0.728238	-0.355306	-0.976865	-0.957054
13-Hydroperoxide	0.498638	0.1882	0.694812	0.950601	0.82934	0.903038	0.139235	0.619536	0.198623	-0.66084	-0.279666	-0.636977	-0.464224	-0.58051	-0.899029	-0.49784	-0.0315192	-0.118234	-0.425571	-0.780328

## Sheet: Supplementary Table S8
Supplemental Material Table S8 Hub genes identified in the pericarp module. Metabolites and Hub genes are reported in each module with corresponding associated values and functions.
Module	Mtabolite	Metabolism	Modularity	Genetic code	Genetic correlation	Genetic role	Type of route
antiquewhite4	Octanal	Lipoxygenase	0.983759	LOC103420566	0.979565	PPD	Terpenes
	Lutein	Carotenoids	0.982576
	Tridecanal	Lipoxygenase	0.927926
	Naringin dihydrochalcone	Terpenes	0.922389
	Benzeneacetaldehyde	Lipoxygenase	0.813594
	geranyl acetone	Carotenoids	-0.823005
	damascenone	Carotenoids	-0.84392
	(4S)-limonene	Terpenes	-0.864276
	5-Dimethylamino-6-azauracil	Terpenes	-0.864276
	(2S)-5-oxopyrrolidine-2-carboxamide	Terpenes	-0.864276
	Hexanoic acid butyl ester	Lipoxygenase	-0.864276
	Benzeneacetic acid butyl ester	Lipoxygenase	-0.864276
	Acetic acid hexyl ester	Lipoxygenase	-0.87793
	1-Butanol	Lipoxygenase	-0.882925
	5,5-Dimethyl-1-vinylbicyclo[2.1.1]hexane	Terpenes	-0.889139
	4-Fluorohistamine	Terpenes	-0.912346
	13-Hydroperoxide	Lipoxygenase	-0.920693
	farnesal	Terpenes	-0.9292
	trans-.beta.-Ionone	Carotenoids	-0.945789
	β-ELEMENE	Terpenes	-0.954423
	(E)-2-Hexenal	Lipoxygenase	-0.956033
	alpha-Linolenic acid	Lipoxygenase	-0.957194
	1-Hexanol	Lipoxygenase	-0.969266
	Turmeronol B	Terpenes	-0.97089
	Abscisic acid	Terpenes	-0.971531
	δ-Guaiene	Terpenes	-0.973377
	Acetic acid, butyl ester	Lipoxygenase	-0.975792
	Butyl 2-methylbutanoate	Lipoxygenase	-0.977753
	α-longipinene	Terpenes	-0.984545
	(E)-β-FARNESENE	Terpenes	-0.986733
	Germacrone	Terpenes	-0.987666
	(Z)-2-Octen-1-ol	Lipoxygenase	-0.987798
	Cyclofenchene	Terpenes	-0.988258
coral2	cis-bisabolene	Terpenes	0.918361	LOC103403800	0.968701	DXS	Terpenes
	α-patchoulene	Terpenes	0.912826	LOC103412119	0.982735	GGPS	Terpenes
	α-Selinene	Terpenes	0.887648	LOC103426090	0.872401	CDPK	Terpenes
	Hexanoic acid hexyl ester	Lipoxygenase	0.834118	LOC103451012	0.996076	ZCD	Carotenoids
	1-Octanol	Lipoxygenase	0.824084	LOC103454192	0.953881	CCS	Carotenoids
	Decanal	Lipoxygenase	-0.817787
	dimethyl-Silanediol	Lipoxygenase	-0.841127
	β-cyclocitral	Terpenes	-0.842271
	Nonanal	Lipoxygenase	-0.851739
	Tridecanal	Lipoxygenase	-0.873038
	(E)-2-Octenal	Lipoxygenase	-0.879218
	(E)-2-Heptenal	Lipoxygenase	-0.8844
	Zeaxanthin	Carotenoids	-0.901001
	Neoxanthin	Carotenoids	-0.908831
	Benzeneacetaldehyde	Lipoxygenase	-0.916714
	Epizonarene	Terpenes	-0.917126
	(E,E)-2,4-Nonadienal	Lipoxygenase	-0.917126
	Heptanal	Lipoxygenase	-0.918184
	Hexanal	Lipoxygenase	-0.918212
	Dibutyl phthalate	Lipoxygenase	-0.918402
darkmagenta	Butanoic acid hexyl ester	Lipoxygenase	0.894938	LOC103435869	0.944081	TPS	Terpenes
	geranial	Terpenes	0.892194	LOC103436790	0.966757	AAT	Lipoxygenase
	Santolina triene	Terpenes	0.892194	LOC103447337	0.98039	AAT	Lipoxygenase
	(E)-3,7-dimethyl-2,6-Octadienal	Lipoxygenase	0.892194
	Benzaldehyde	Lipoxygenase	0.892194
	(E,E)-2,4-Hexadienal	Lipoxygenase	0.892194
	1-Heptanol	Lipoxygenase	0.892194
	(E)-3-Hexen-1-ol	Lipoxygenase	0.892194
	Butanoic acid butyl ester	Lipoxygenase	0.892194
	L-Alanine methyl ester	Lipoxygenase	0.892194
	2-methyl Butanoic acid butyl ester	Lipoxygenase	0.892194
	Butanoic acid pentyl ester	Lipoxygenase	0.892194
	2-methyl-Butanoic acid heptyl ester	Lipoxygenase	0.88485
	2-methyl-Propanoic acid hexyl ester	Lipoxygenase	0.883886
	2-butyl-1-Octanol	Lipoxygenase	0.883595
	(E,E)-α-farnesene	Terpenes	0.880838
	6-methyl-5-Hepten-2-one	Carotenoids	0.874763
	Propanoic acid hexyl ester	Lipoxygenase	0.867825
	Artemisinin	Lipoxygenase	0.865983
	2-methyl-Butanoic acid hexyl ester	Lipoxygenase	0.860113
	Violaxanthin	Carotenoids	0.856374
	(-)-β-chamigrene	Terpenes	0.835263
	2-methyl-1-Butanol	Lipoxygenase	-0.898611
darkorange	2-methyl-1-Butanol	Lipoxygenase	0.959004	LOC103418393	0.973674	ADH	Lipoxygenase
	(-)-β-chamigrene	Terpenes	-0.829374	LOC114825931	0.931967	LOX	Lipoxygenase
	2-methyl-Butanoic acid hexyl ester	Lipoxygenase	-0.866921
	Propanoic acid hexyl ester	Lipoxygenase	-0.879319
	6-methyl-5-Hepten-2-one	Carotenoids	-0.890961
	(E,E)-α-farnesene	Terpenes	-0.90169
	2-butyl-1-Octanol	Lipoxygenase	-0.906793
	2-methyl-Propanoic acid hexyl ester	Lipoxygenase	-0.907341
	2-methyl-Butanoic acid heptyl ester	Lipoxygenase	-0.909176
	geranial	Terpenes	-0.924293
	Santolina triene	Terpenes	-0.924293
	(E)-3,7-dimethyl-2,6-Octadienal	Lipoxygenase	-0.924293
	Benzaldehyde	Lipoxygenase	-0.924293
	(E,E)-2,4-Hexadienal	Lipoxygenase	-0.924293
	1-Heptanol	Lipoxygenase	-0.924293
	(E)-3-Hexen-1-ol	Lipoxygenase	-0.924293
	Butanoic acid butyl ester	Lipoxygenase	-0.924293
	L-Alanine methyl ester	Lipoxygenase	-0.924293
	2-methylbutyl esterButanoic acid	Lipoxygenase	-0.924293
	Butanoic acid pentyl ester	Lipoxygenase	-0.924293
	Butanoic acid hexyl ester	Lipoxygenase	-0.930825
	Violaxanthin	Carotenoids	-0.950323
	Artemisinin	Lipoxygenase	-0.955399
ivory	Violaxanthin	Carotenoids	0.969078	LOC103447141	0.970047	FAD	Lipoxygenase
	Artemisinin	Lipoxygenase	0.961311
	Naringin dihydrochalcone	Terpenes	0.889903
	Butanoic acid hexyl ester	Lipoxygenase	0.804838
	1-Hexanol	Lipoxygenase	-0.804091
	alpha-Linolenic acid	Lipoxygenase	-0.834391
	(E)-2-Hexenal	Lipoxygenase	-0.836855
	β-ELEMENE	Terpenes	-0.840171
	trans-.beta.-Ionone	Carotenoids	-0.856262
	farnesal	Terpenes	-0.881271
	2-methyl-1-Butanol	Lipoxygenase	-0.889428
	13-Hydroperoxide	Lipoxygenase	-0.891933
	4-Fluorohistamine	Terpenes	-0.901309
	5,5-Dimethyl-1-vinylbicyclo[2.1.1]hexane	Terpenes	-0.922993
	1-Butanol	Lipoxygenase	-0.927911
	Acetic acid hexyl ester	Lipoxygenase	-0.931635
	(4S)-limonene	Terpenes	-0.94088
	5-Dimethylamino-6-azauracil	Terpenes	-0.94088
	(2S)-5-oxopyrrolidine-2-carboxamide	Terpenes	-0.94088
	Hexanoic acid butyl ester	Lipoxygenase	-0.94088
	Benzeneacetic acid butyl ester	Lipoxygenase	-0.94088
	damascenone	Carotenoids	-0.95247
	geranyl acetone	Carotenoids	-0.962111
lightyellow	Naringin dihydrochalcone	Terpenes	0.878312	LOC103407115	0.938406	FAD	Lipoxygenase
	Violaxanthin	Carotenoids	0.852217	LOC103446486	0.964725	ABA	Carotenoids
	Artemisinin	Lipoxygenase	0.839561
	Butyl 2-methylbutanoate	Lipoxygenase	-0.802001
	Acetic acid, butyl ester	Lipoxygenase	-0.807614
	δ-Guaiene	Terpenes	-0.813797
	Abscisic acid	Terpenes	-0.818088
	Turmeronol B	Terpenes	-0.819504
	1-Hexanol	Lipoxygenase	-0.822938
	alpha-Linolenic acid	Lipoxygenase	-0.843457
	(E)-2-Hexenal	Lipoxygenase	-0.845087
	β-ELEMENE	Terpenes	-0.847271
	trans-.beta.-Ionone	Carotenoids	-0.857688
	farnesal	Terpenes	-0.873194
	13-Hydroperoxide	Lipoxygenase	-0.879495
	4-Fluorohistamine	Terpenes	-0.884849
	5,5-Dimethyl-1-vinylbicyclo[2.1.1]hexane	Terpenes	-0.896389
	1-Butanol	Lipoxygenase	-0.898801
	Acetic acid hexyl ester	Lipoxygenase	-0.900565
	(4S)-limonene	Terpenes	-0.904674
	5-Dimethylamino-6-azauracil	Terpenes	-0.904674
	(2S)-5-oxopyrrolidine-2-carboxamide	Terpenes	-0.904674
	Hexanoic acid butyl ester	Lipoxygenase	-0.904674
	Benzeneacetic acid butyl ester	Lipoxygenase	-0.904674
	damascenone	Carotenoids	-0.909125
	geranyl acetone	Carotenoids	-0.911968
magenta	5,5-Dimethyl-1-vinylbicyclo[2.1.1]hexane	Terpenes	0.956684	LOC103411737	0.911233	MECD	Terpenes
	1-Butanol	Lipoxygenase	0.956537	LOC103420733	0.919763	HDR	Terpenes
	Acetic acid hexyl ester	Lipoxygenase	0.956288	LOC103422909	0.93217	ispG	Terpenes
	4-Fluorohistamine	Terpenes	0.955325	LOC103432769	0.925386	ADH	Lipoxygenase
	(4S)-limonene	Terpenes	0.955067	LOC114825667	0.957144	CrtZ	Carotenoids
	5-Dimethylamino-6-azauracil	Terpenes	0.955067
	(2S)-5-oxopyrrolidine-2-carboxamide	Terpenes	0.955067
	Hexanoic acid butyl ester	Lipoxygenase	0.955067
	Benzeneacetic acid butyl ester	Lipoxygenase	0.955067
	13-Hydroperoxide	Lipoxygenase	0.953929
	damascenone	Carotenoids	0.951985
	farnesal	Terpenes	0.95187
	geranyl acetone	Carotenoids	0.947515
	trans-.beta.-Ionone	Carotenoids	0.945429
	β-ELEMENE	Terpenes	0.940308
	(E)-2-Hexenal	Lipoxygenase	0.939172
	alpha-Linolenic acid	Lipoxygenase	0.93831
	1-Hexanol	Lipoxygenase	0.926663
	Turmeronol B	Terpenes	0.924589
	Abscisic acid	Terpenes	0.923725
	δ-Guaiene	Terpenes	0.921074
	Acetic acid, butyl ester	Lipoxygenase	0.917178
	Butyl 2-methylbutanoate	Lipoxygenase	0.913568
	α-longipinene	Terpenes	0.895374
	Germacrone	Terpenes	0.877471
	(Z)-2-Octen-1-ol	Lipoxygenase	0.876071
	Cyclofenchene	Terpenes	0.868986
	(E)-β-FARNESENE	Terpenes	0.836666
	Violaxanthin	Carotenoids	-0.807181
	Lutein	Carotenoids	-0.812152
	Octanal	Lipoxygenase	-0.898238
	Naringin dihydrochalcone	Terpenes	-0.953573
maroon	(E)-β-FARNESENE	Terpenes	0.938134	LOC103445233	0.983083	FDPS	Terpenes
	Cyclofenchene	Terpenes	0.933108
	(Z)-2-Octen-1-ol	Lipoxygenase	0.931111
	Germacrone	Terpenes	0.930669
	α-longipinene	Terpenes	0.923413
	Butyl 2-methylbutanoate	Lipoxygenase	0.911956
	Acetic acid, butyl ester	Lipoxygenase	0.908991
	δ-Guaiene	Terpenes	0.905454
	Abscisic acid	Terpenes	0.902819
	Turmeronol B	Terpenes	0.901916
	1-Hexanol	Lipoxygenase	0.899651
	alpha-Linolenic acid	Lipoxygenase	0.883606
	(E)-2-Hexenal	Lipoxygenase	0.882117
	β-ELEMENE	Terpenes	0.880064
	trans-.beta.-Ionone	Carotenoids	0.869259
	farnesal	Terpenes	0.849206
	13-Hydroperoxide	Lipoxygenase	0.839183
	4-Fluorohistamine	Terpenes	0.829479
	5,5-Dimethyl-1-vinylbicyclo[2.1.1]hexane	Terpenes	0.803023
	Hexanal	Lipoxygenase	-0.801877
	Benzeneacetaldehyde	Lipoxygenase	-0.818528
	Naringin dihydrochalcone	Terpenes	-0.84117
	Tridecanal	Lipoxygenase	-0.907312
	Octanal	Lipoxygenase	-0.921929
	Lutein	Carotenoids	-0.938563
salmon	Decanal	Lipoxygenase	0.945641	LOC103437319	0.988346	HGMS	Terpenes
	dimethyl-Silanediol	Lipoxygenase	0.925826
	β-cyclocitral	Terpenes	0.924695
	Nonanal	Lipoxygenase	0.914644
	2-methyl-1-Butanol	Lipoxygenase	0.908202
	(E)-2-Octenal	Lipoxygenase	0.87593
	(E)-2-Heptenal	Lipoxygenase	0.866281
	Zeaxanthin	Carotenoids	0.825831
	α-Selinene	Terpenes	-0.85967
	Hexanoic acid hexyl ester	Lipoxygenase	-0.932396
	1-Octanol	Lipoxygenase	-0.940846
	Butanoic acid hexyl ester	Lipoxygenase	-0.963021
	Isopentyl hexanoate	Lipoxygenase	-0.967518
	geranial	Terpenes	-0.968943
	Santolina triene	Terpenes	-0.968943
	(E)-3,7-dimethyl-2,6-Octadienal	Lipoxygenase	-0.968943
	Benzaldehyde	Lipoxygenase	-0.968943
	(E,E)-2,4-Hexadienal	Lipoxygenase	-0.968943
	1-Heptanol	Lipoxygenase	-0.968943
	(E)-3-Hexen-1-ol	Lipoxygenase	-0.968943
	Butanoic acid butyl ester	Lipoxygenase	-0.968943
	L-Alanine methyl ester	Lipoxygenase	-0.968943
	2-methylbutyl esterButanoic acid	Lipoxygenase	-0.968943
	Butanoic acid pentyl ester	Lipoxygenase	-0.968943
	2-methyl-Butanoic acid pentyl ester	Lipoxygenase	-0.974316
	2-methyl-Butanoic acid heptyl ester	Lipoxygenase	-0.979086
	2-methyl-Propanoic acid hexyl ester	Lipoxygenase	-0.980057
	2-butyl-1-Octanol	Lipoxygenase	-0.980337
	(E,E)-α-farnesene	Terpenes	-0.982761
	6-methyl-5-Hepten-2-one	Carotenoids	-0.986869
	Propanoic acid hexyl ester	Lipoxygenase	-0.990079
	2-methyl-Butanoic acid hexyl ester	Lipoxygenase	-0.992345
	(-)-β-chamigrene	Terpenes	-0.993834
skyblue	Butanoic acid hexyl ester	Lipoxygenase	0.967918	LOC103439766	0.908884	ADH	Lipoxygenase
	geranial	Terpenes	0.967496	LOC114819149	0.935256	ABA	Carotenoids
	Santolina triene	Terpenes	0.967496	LOC114827344	0.918727	ADH	Lipoxygenase
	(E)-3,7-dimethyl-2,6-Octadienal	Lipoxygenase	0.967496
	Benzaldehyde	Lipoxygenase	0.967496
	(E,E)-2,4-Hexadienal	Lipoxygenase	0.967496
	1-Heptanol	Lipoxygenase	0.967496
	(E)-3-Hexen-1-ol	Lipoxygenase	0.967496
	Butanoic acid butyl ester	Lipoxygenase	0.967496
	L-Alanine methyl ester	Lipoxygenase	0.967496
	2-methylbutyl esterButanoic acid	Lipoxygenase	0.967496
	Butanoic acid pentyl ester	Lipoxygenase	0.967496
	2-methyl-Butanoic acid heptyl ester	Lipoxygenase	0.964732
	2-methyl-Propanoic acid hexyl ester	Lipoxygenase	0.964265
	2-butyl-1-Octanol	Lipoxygenase	0.964121
	(E,E)-α-farnesene	Terpenes	0.962686
	6-methyl-5-Hepten-2-one	Carotenoids	0.959171
	Propanoic acid hexyl ester	Lipoxygenase	0.95473
	2-methyl-Butanoic acid hexyl ester	Lipoxygenase	0.949421
	(-)-β-chamigrene	Terpenes	0.930645
	Artemisinin	Lipoxygenase	0.898734
	Violaxanthin	Carotenoids	0.884939
	2-methyl-Butanoic acid pentyl ester	Lipoxygenase	0.869389
	Isopentyl hexanoate	Lipoxygenase	0.855358
	1-Octanol	Lipoxygenase	0.807446
	Decanal	Lipoxygenase	-0.815508
	2-methyl-1-Butanol	Lipoxygenase	-0.955026
thistle2	(E)-β-FARNESENE	Terpenes	0.968536	LOC103400619	0.935707	PDE	Carotenoids
	Cyclofenchene	Terpenes	0.959275	LOC103438403	0.955455	CCD	Carotenoids
	(Z)-2-Octen-1-ol	Lipoxygenase	0.956232
	Germacrone	Terpenes	0.955577
	α-longipinene	Terpenes	0.94539
	Butyl 2-methylbutanoate	Lipoxygenase	0.930418
	Acetic acid, butyl ester	Lipoxygenase	0.926665
	δ-Guaiene	Terpenes	0.922233
	Abscisic acid	Terpenes	0.91896
	Turmeronol B	Terpenes	0.917842
	1-Hexanol	Lipoxygenase	0.915051
	alpha-Linolenic acid	Lipoxygenase	0.895614
	(E)-2-Hexenal	Lipoxygenase	0.893835
	β-ELEMENE	Terpenes	0.891387
	trans-.beta.-Ionone	Carotenoids	0.878599
	farnesal	Terpenes	0.855206
	cis-bisabolene	Terpenes	0.854859
	13-Hydroperoxide	Lipoxygenase	0.84364
	4-Fluorohistamine	Terpenes	0.83251
	5,5-Dimethyl-1-vinylbicyclo[2.1.1]hexane	Terpenes	0.802437
	Epizonarene	Terpenes	-0.81557
	(E,E)-2,4-Nonadienal	Lipoxygenase	-0.81557
	Heptanal	Lipoxygenase	-0.829402
	Naringin dihydrochalcone	Terpenes	-0.845927
	Dibutyl phthalate	Lipoxygenase	-0.853894
	Hexanal	Lipoxygenase	-0.857778
	Benzeneacetaldehyde	Lipoxygenase	-0.87335
	Octanal	Lipoxygenase	-0.943394
	Tridecanal	Lipoxygenase	-0.952487
	Lutein	Carotenoids	-0.971732

## Sheet: Supplementary Table S9
Supplemental Material Table S9 Hub genes identified in the pulp module. Metabolites and Hub genes are reported in each module with corresponding associated values and functions.
Module	Mtabolite	Metabolism	Modularity	Genetic code	Genetic correlation	Genetic role	Type of route
bisque4	Naringin dihydrochalcone	Terpenes	0.813446	LOC103436790	0.964745	AAT	Lipoxygenase
	alpha-Linolenic acid	Lipoxygenase	-0.807663	LOC103447337	0.969227	AAT	Lipoxygenase
				LOC103453624	0.951694	AAT	Lipoxygenase
coral1	(E)-2-Octenal	Lipoxygenase	0.921237	LOC103439766	0.970536	ADH	Lipoxygenase
	Butyl 2-methylbutanoate	Lipoxygenase	0.920282	LOC103451012	0.966619	ZCD	Carotenoids
	Hexanal	Lipoxygenase	0.917992	LOC103451121	0.75309	LUT	Carotenoids
	Violaxanthin	Carotenoids	0.917748
	Artemisinin	Lipoxygenase	0.904865
	Butanoic acid butyl ester	Lipoxygenase	0.876106
	damascenone	Carotenoids	-0.887309
	Benzeneacetaldehyde	Lipoxygenase	-0.887309
	cis-3-Hexenyl iso-butyrate	Lipoxygenase	-0.887309
	dimethyl-Silanediol	Lipoxygenase	-0.89052
	Nonanal	Lipoxygenase	-0.891295
	Decanal	Lipoxygenase	-0.891295
	Butanoic acid hexyl ester	Lipoxygenase	-0.915242
	Octanal	Lipoxygenase	-0.921651
darkgrey	alpha-Linolenic acid	Lipoxygenase	0.991425	LOC103418393	0.668806	ADH	Lipoxygenase
	Nonanal	Lipoxygenase	0.923824
	Decanal	Lipoxygenase	0.923824
	Butanoic acid hexyl ester	Lipoxygenase	0.875352
	Octanal	Lipoxygenase	0.852354
	Naringin dihydrochalcone	Terpenes	-0.806536
	Butyl 2-methylbutanoate	Lipoxygenase	-0.858076
	Violaxanthin	Carotenoids	-0.867372
	Artemisinin	Lipoxygenase	-0.900729
	Butanoic acid butyl ester	Lipoxygenase	-0.942523
	Hexanoic acid hexyl ester	Lipoxygenase	-0.988426
	2-methyl-Butanoic acid hexyl ester	Lipoxygenase	-0.993957
	(E)-2-Hexenal	Lipoxygenase	-0.995961
	6-methyl-5-Hepten-2-one	Carotenoids	-0.99709
	(E,E)-α-farnesene	Terpenes	-0.997537
	α-Selinene	Terpenes	-0.997537
	(E)-3,7-dimethyl-2,6-Octadienal	Lipoxygenase	-0.997537
	Benzaldehyde	Lipoxygenase	-0.997537
	(E,E)-2,4-Nonadienal	Lipoxygenase	-0.997537
	1-Heptanol	Lipoxygenase	-0.997537
	L-Alanine methyl ester	Lipoxygenase	-0.997537
	2-methylbutyl esterButanoic acid	Lipoxygenase	-0.997537
	Butanoic acid pentyl ester	Lipoxygenase	-0.997537
	Propanoic acid hexyl ester	Lipoxygenase	-0.997537
	2-methyl-Butanoic acid pentyl ester	Lipoxygenase	-0.997537
	2-methyl-Propanoic acid hexyl ester	Lipoxygenase	-0.997537
	Isopentyl hexanoate	Lipoxygenase	-0.997537
	2-methyl-Butanoic acid heptyl ester	Lipoxygenase	-0.997537
darkseagreen4	2-methyl-Butanoic acid hexyl ester	Lipoxygenase	0.995553	LOC103409417	0.921449	CYPA	Carotenoids
	6-methyl-5-Hepten-2-one	Carotenoids	0.994524
	Hexanoic acid hexyl ester	Lipoxygenase	0.994061
	(E,E)-α-farnesene	Terpenes	0.993657
	α-Selinene	Terpenes	0.993657
	(E)-3,7-dimethyl-2,6-Octadienal	Lipoxygenase	0.993657
	Benzaldehyde	Lipoxygenase	0.993657
	(E,E)-2,4-Nonadienal	Lipoxygenase	0.993657
	1-Heptanol	Lipoxygenase	0.993657
	L-Alanine methyl ester	Lipoxygenase	0.993657
	2-methylbutyl esterButanoic acid	Lipoxygenase	0.993657
	Butanoic acid pentyl ester	Lipoxygenase	0.993657
	Propanoic acid hexyl ester	Lipoxygenase	0.993657
	2-methyl-Butanoic acid pentyl ester	Lipoxygenase	0.993657
	2-methyl-Propanoic acid hexyl ester	Lipoxygenase	0.993657
	Isopentyl hexanoate	Lipoxygenase	0.993657
	2-methyl-Butanoic acid heptyl ester	Lipoxygenase	0.993657
	(E)-2-Hexenal	Lipoxygenase	0.985657
	Butanoic acid butyl ester	Lipoxygenase	0.963981
	Artemisinin	Lipoxygenase	0.930705
	Violaxanthin	Carotenoids	0.902736
	Butyl 2-methylbutanoate	Lipoxygenase	0.894793
	Octanal	Lipoxygenase	-0.889878
	Butanoic acid hexyl ester	Lipoxygenase	-0.909507
	Nonanal	Lipoxygenase	-0.949419
	Decanal	Lipoxygenase	-0.949419
	alpha-Linolenic acid	Lipoxygenase	-0.976865
darkslateblue	Dibutyl phthalate	Lipoxygenase	0.995685	LOC103426090	0.948018	CDPK	Terpenes
	Turmeronol B	Terpenes	0.968117	LOC103438403	0.971271	CCD	Carotenoids
	trans-.beta.-Ionone	Carotenoids	0.95797
	Germacrone	Terpenes	0.951487
	2,4-Decadienal	Terpenes	0.920893
	2,4-Decadienal	Terpenes	0.920893
	2-methyl-1-Butanol	Lipoxygenase	0.917054
	Abscisic acid	Terpenes	0.911044
	1-Butanol	Lipoxygenase	0.909937
	Benzeneacetic acid butyl ester	Lipoxygenase	0.880004
	Acetic acid hexyl ester	Lipoxygenase	0.857302
	13-Hydroperoxide	Lipoxygenase	0.82934
	dimethyl-Silanediol	Lipoxygenase	-0.852679
	damascenone	Carotenoids	-0.858738
	Benzeneacetaldehyde	Lipoxygenase	-0.858738
	cis-3-Hexenyl iso-butyrate	Lipoxygenase	-0.858738
	Lutein	Carotenoids	-0.93711
	Zeaxanthin	Carotenoids	-0.968306
	Heptanal	Lipoxygenase	-0.971522
darkturquoise	Violaxanthin	Carotenoids	0.882034	LOC114825667	0.927602	CrtZ	Carotenoids
	Artemisinin	Lipoxygenase	0.881597	LOC114827344	0.768378	ADH	Lipoxygenase
	Butyl 2-methylbutanoate	Lipoxygenase	0.881402
	Butanoic acid butyl ester	Lipoxygenase	0.872052
	(E)-2-Octenal	Lipoxygenase	0.838512
	Hexanal	Lipoxygenase	0.83152
	Hexanoic acid hexyl ester	Lipoxygenase	0.828633
	2-methyl-Butanoic acid hexyl ester	Lipoxygenase	0.812546
	Nonanal	Lipoxygenase	-0.877979
	Decanal	Lipoxygenase	-0.877979
	Octanal	Lipoxygenase	-0.880878
	Butanoic acid hexyl ester	Lipoxygenase	-0.88234
greenyellow	Benzeneacetic acid butyl ester	Lipoxygenase	0.909652	LOC103424693	0.996682	CCS	Carotenoids
	1-Butanol	Lipoxygenase	0.908987	LOC103425754	0.99565	HDR	Terpenes
	Abscisic acid	Terpenes	0.908871	LOC103445233	0.978126	FDPS	Terpenes
	2-methyl-1-Butanol	Lipoxygenase	0.908109	LOC114819168	0.978481	HPL	Lipoxygenase
	Acetic acid hexyl ester	Lipoxygenase	0.907665
	2,4-Decadienal	Terpenes	0.907494
	13-Hydroperoxide	Lipoxygenase	0.903038
	Germacrone	Terpenes	0.8978
	Turmeronol B	Terpenes	0.886781
	geranyl acetone	Carotenoids	0.884945
	β-cyclocitral	Terpenes	0.884945
	Amidephrine	Terpenes	0.884945
	4-Fluorohistamine	Terpenes	0.884945
	(E)-2-Heptenal	Lipoxygenase	0.884945
	1-Hexanol	Lipoxygenase	0.884945
	1-Octanol	Lipoxygenase	0.884945
	Acetic acid, butyl ester	Lipoxygenase	0.884945
	Hexanoic acid butyl ester	Lipoxygenase	0.884945
	Dibutyl phthalate	Lipoxygenase	0.827533
	Neoxanthin	Carotenoids	-0.83509
	Heptanal	Lipoxygenase	-0.88364
	Lutein	Carotenoids	-0.903584
grey60	geranyl acetone	Carotenoids	0.976685	LOC103422909	0.899309	ispG	Terpenes
	β-cyclocitral	Terpenes	0.976685	LOC103432769	0.819537	ADH	Lipoxygenase
	Amidephrine	Terpenes	0.976685	LOC103454736	0.96	CCS/CYPC	Carotenoids
	4-Fluorohistamine	Terpenes	0.976685
	(E)-2-Heptenal	Lipoxygenase	0.976685
	1-Hexanol	Lipoxygenase	0.976685
	1-Octanol	Lipoxygenase	0.976685
	Acetic acid, butyl ester	Lipoxygenase	0.976685
	Hexanoic acid butyl ester	Lipoxygenase	0.976685
	13-Hydroperoxide	Lipoxygenase	0.950601
	Acetic acid hexyl ester	Lipoxygenase	0.934146
	Benzeneacetic acid butyl ester	Lipoxygenase	0.917461
	1-Butanol	Lipoxygenase	0.889289
	Abscisic acid	Terpenes	0.888078
	2-methyl-1-Butanol	Lipoxygenase	0.881241
	2,4-Decadienal	Terpenes	0.876633
	Germacrone	Terpenes	0.830905
	Lutein	Carotenoids	-0.854701
	Naringin dihydrochalcone	Terpenes	-0.985233
	Neoxanthin	Carotenoids	-0.992936
lightcyan	Lutein	Carotenoids	0.901349	LOC103407115	0.98694	FAD	Lipoxygenase
	Heptanal	Lipoxygenase	0.882367	LOC103414012	0.949646	VDE	Carotenoids
	Neoxanthin	Carotenoids	0.829286	LOC103446486	0.943574	ABA	Carotenoids
	Dibutyl phthalate	Lipoxygenase	-0.827762	LOC103453010	0.997157	DXS	Terpenes
	geranyl acetone	Carotenoids	-0.880185	LOC114819149	0.945813	ABA	Carotenoids
	β-cyclocitral	Terpenes	-0.880185
	Amidephrine	Terpenes	-0.880185
	4-Fluorohistamine	Terpenes	-0.880185
	(E)-2-Heptenal	Lipoxygenase	-0.880185
	1-Hexanol	Lipoxygenase	-0.880185
	1-Octanol	Lipoxygenase	-0.880185
	Acetic acid, butyl ester	Lipoxygenase	-0.880185
	Hexanoic acid butyl ester	Lipoxygenase	-0.880185
	Turmeronol B	Terpenes	-0.88539
	Germacrone	Terpenes	-0.895917
	13-Hydroperoxide	Lipoxygenase	-0.899029
	Acetic acid hexyl ester	Lipoxygenase	-0.904028
	2,4-Decadienal	Terpenes	-0.904914
	2,4-Decadienal	Terpenes	-0.904914
	2-methyl-1-Butanol	Lipoxygenase	-0.905453
	Abscisic acid	Terpenes	-0.906101
	1-Butanol	Lipoxygenase	-0.906195
	Benzeneacetic acid butyl ester	Lipoxygenase	-0.906352
lightcyan1	Nonanal	Lipoxygenase	0.926872	LOC103414031	0.964699	IDI	Terpenes
	Decanal	Lipoxygenase	0.926872	LOC103429192	0.962956	AATC	Terpenes
	Butanoic acid hexyl ester	Lipoxygenase	0.913815
	Octanal	Lipoxygenase	0.905129
	alpha-Linolenic acid	Lipoxygenase	0.843733
	Hexanal	Lipoxygenase	-0.810999
	(E)-2-Octenal	Lipoxygenase	-0.821867
	(E)-2-Hexenal	Lipoxygenase	-0.863119
	(E,E)-α-farnesene	Terpenes	-0.887618
	α-Selinene	Terpenes	-0.887618
	(E)-3,7-dimethyl-2,6-Octadienal	Lipoxygenase	-0.887618
	Benzaldehyde	Lipoxygenase	-0.887618
	(E,E)-2,4-Nonadienal	Lipoxygenase	-0.887618
	1-Heptanol	Lipoxygenase	-0.887618
	L-Alanine methyl ester	Lipoxygenase	-0.887618
	2-methylbutyl esterButanoic acid	Lipoxygenase	-0.887618
	Butanoic acid pentyl ester	Lipoxygenase	-0.887618
	Propanoic acid hexyl ester	Lipoxygenase	-0.887618
	2-methyl-Butanoic acid pentyl ester	Lipoxygenase	-0.887618
	2-methyl-Propanoic acid hexyl ester	Lipoxygenase	-0.887618
	Isopentyl hexanoate	Lipoxygenase	-0.887618
	2-methyl-Butanoic acid heptyl ester	Lipoxygenase	-0.887618
	6-methyl-5-Hepten-2-one	Carotenoids	-0.891933
	2-methyl-Butanoic acid hexyl ester	Lipoxygenase	-0.904053
	Butyl 2-methylbutanoate	Lipoxygenase	-0.907404
	Violaxanthin	Carotenoids	-0.910943
	Hexanoic acid hexyl ester	Lipoxygenase	-0.913561
	Artemisinin	Lipoxygenase	-0.921738
	Butanoic acid butyl ester	Lipoxygenase	-0.928914
plum2	Naringin dihydrochalcone	Terpenes	0.96222	LOC103403800	0.972966	DXS	Terpenes
	(E)-2-Hexenal	Lipoxygenase	0.941778	LOC103447141	0.982176	FAD	Lipoxygenase
	Neoxanthin	Carotenoids	0.921511
	(E,E)-α-farnesene	Terpenes	0.913983
	α-Selinene	Terpenes	0.913983
	(E)-3,7-dimethyl-2,6-Octadienal	Lipoxygenase	0.913983
	Benzaldehyde	Lipoxygenase	0.913983
	(E,E)-2,4-Nonadienal	Lipoxygenase	0.913983
	1-Heptanol	Lipoxygenase	0.913983
	L-Alanine methyl ester	Lipoxygenase	0.913983
	2-methylbutyl esterButanoic acid	Lipoxygenase	0.913983
	Butanoic acid pentyl ester	Lipoxygenase	0.913983
	Propanoic acid hexyl ester	Lipoxygenase	0.913983
	2-methyl-Butanoic acid pentyl ester	Lipoxygenase	0.913983
	2-methyl-Propanoic acid hexyl ester	Lipoxygenase	0.913983
	Isopentyl hexanoate	Lipoxygenase	0.913983
	2-methyl-Butanoic acid heptyl ester	Lipoxygenase	0.913983
	6-methyl-5-Hepten-2-one	Carotenoids	0.907604
	2-methyl-Butanoic acid hexyl ester	Lipoxygenase	0.885862
	Hexanoic acid hexyl ester	Lipoxygenase	0.862524
	geranyl acetone	Carotenoids	-0.843925
	β-cyclocitral	Terpenes	-0.843925
	Amidephrine	Terpenes	-0.843925
	4-Fluorohistamine	Terpenes	-0.843925
	(E)-2-Heptenal	Lipoxygenase	-0.843925
	1-Hexanol	Lipoxygenase	-0.843925
	1-Octanol	Lipoxygenase	-0.843925
	Acetic acid, butyl ester	Lipoxygenase	-0.843925
	Hexanoic acid butyl ester	Lipoxygenase	-0.843925
	alpha-Linolenic acid	Lipoxygenase	-0.957054
saddlebrown	damascenone	Carotenoids	0.991599	LOC103403019	0.899441	CYPA	Carotenoids
	Benzeneacetaldehyde	Lipoxygenase	0.991599	LOC103409569	0.997677	ADH	Lipoxygenase
	cis-3-Hexenyl iso-butyrate	Lipoxygenase	0.991599	LOC103444252	0.722071	PSY	Carotenoids
	dimethyl-Silanediol	Lipoxygenase	0.990671
	Zeaxanthin	Carotenoids	0.969983
	Octanal	Lipoxygenase	0.871962
	Butanoic acid hexyl ester	Lipoxygenase	0.849018
	Artemisinin	Lipoxygenase	-0.818793
	Violaxanthin	Carotenoids	-0.857399
	Butyl 2-methylbutanoate	Lipoxygenase	-0.866589
	Dibutyl phthalate	Lipoxygenase	-0.875067
	(E)-2-Octenal	Lipoxygenase	-0.964923
	Hexanal	Lipoxygenase	-0.970509
	trans-.beta.-Ionone	Carotenoids	-0.978052

## Sheet: Supplementary Table S10
Supplementary Table S10 qRT-PCR primers for validation of transcriptomic data.
NO.	Gene	Primer sequence（5′→3′） Primer sequence（5′→3′）
		FORWARD	REVERSE
1	AAT1	GAGCAACTAGGAGACACAATTCTACC	TGAACCAGCAGCAAAGGACAAC
2	AAT2	GATGTCACACTTGAGCAACTAGGAG	TGAACCAGCAGCAAAGGACAAC
3	AAT3	TGGTGCCAAGGAGATGAGAGTC	GAGTGCGACATTTCCACAAACAAG
4	ADH2	GTTGATTTGAATCCCAGTCGCTTTG	TCCGCCGTTGGTCATCTCAG
5	ADH3	GTGCCACACTGATGTCTACTTCTG	TCACCAACACTCTCCACGATCC
6	ADH4	GTGCCACACTGATGTCTACTTCTG	CTCACCAACACTCTCCACAATCC
7	CCD3	CTCTTCTCAGCCTCACCACTACC	ACAAACTCTCCATTCAAGCACTCAG
8	HPL2	GGACCGCCTGGACTACTTCTG	GAACACCGTGCTCTTGTACTTCTC
9	FDPS1.X1	GATACTCCGTCCTCGCTGATGG	GTTGCCGCCGAAGAGTTCAC
10	Actin	GGATTTGCTGGTGATGATGCT	AGTTGCTCACTATGCCGTGC
